# Supplementary material for: Characterization of miRNA profiling in konjac-derived exosome-like nanoparticles and elucidation of their multifaceted roles in human health
Source: Front Plant Sci. 2024 Aug 8;15:1444683. doi: 10.3389/fpls.2024.1444683 (PMC11338808; doi:10.3389/fpls.2024.1444683)
Supplement: Supplementary Table 1 — List of the miRNA primers used for RT-qPCR. [file DataSheet_1.zip › Table S1.xls]

## Sheet: Table S1
Table S1. List of the miRNA primers used for RT-qPCR.
Number	miRNAs	Expression level	Primer sequences	Tm (°C)	Samples
1	ath-miR862-5p	up-regulated	CGCGTCCAATAGGTCGAGC	61.4	BM_Exo vs BM
2	bdi-miR7778-5p		AGCATCGTGTCGGCGTG	58.7
3	ath-miR165a-5p		CGCGGGAATGTTGTCTGGA	62.3
4	ath-miR862-5p		CGCGTCCAATAGGTCGAGC	61.4
5	aof-miR171c	down-regulated	CGTTGAGCCGCGTCAAT	58.2
6	gma-miR166u		GCGTCTCGGACCAGGCT	58.6
7	osa-miR2275c	up-regulated	CGCGAGAATTGGAGGAAAACA	62.7	HM_Exo vs HM
8	hbr-miR6173		CGCGAGCCGTAAACGATG	60.8
9	osa-miR169q		CGCGTAGCCAAGGAGACTG	59.1
10	mes-miR397		CGCGTTTGAGTGCAGCGT	61.2
11	mtr-miR166e-5p	down-regulated	CGGGAATGTTGGCTGGC	59.9
12	aly-miR168a-5p		GCGTCGCTTGGTGCAGGT	62.5
13	stem sequence		GTCGTATCCAGTGCAGGGTCCGAGGTATTCGCACTGGATACGAC
	Reverse primer		AGTGCAGGGTCCGAGGTATT	58.5
14	U6		CGAGGGGAGCGAGAGGC	61
