# Supplementary material for: Characterization of miRNA profiling in konjac-derived exosome-like nanoparticles and elucidation of their multifaceted roles in human health
Source: Front Plant Sci. 2024 Aug 8;15:1444683. doi: 10.3389/fpls.2024.1444683 (PMC11338808; doi:10.3389/fpls.2024.1444683)
Supplement: Supplementary Table 1 — List of the miRNA primers used for RT-qPCR. [file DataSheet_1.zip › Table S2.xls]

## Sheet: Table S2
Table S2. List of the PCR primers used for 5’RLM-RACE.
Gene id	Primer (5'-3')	Tm	Description
NM_001195799.2-OUT	ATGGGATCTCGCTTTGTTGC	58.9	gene outer primer
NM_001195799.2-INNER	AAACCATCCTCCCACCTCAG	59	gene inner primer
NM_001394843.1-OUT	TTACACATGGGAAGGGAGCC	59.38	gene outer primer
NM_001394843.1-INNER	GGAGAAATGAGTGAGCGCTG	58.99	gene inner primer
NM_001387111.3-OUT	ATTGCAAATACGGTGGTTCTTT	57.14	gene outer primer
NM_001387111.3-INNER	ACCAGTTCTTGTAGTTTTGCTGT	58.73	gene inner primer
NR_157088.2-OUT	GAGATCAGTCATGGCCAGGA	58.87	gene outer primer
NR_157088.2-INNER	GTTCTGACTCCTCCCAAGCT	59.02	gene inner primer
5' RACE Outer Primer	GCTGATGGCGATGAATGAACACTG
5' RACE Inner Primer	CGCGGATCCGAACACTGCGTTTGCTGGCTTTGATG
RACE adaptor	GCUGAUGGCGAUGAAUGAACACUGCGUUUGCUGGCUUUGAUGAAA
