# Supplementary material for: Characterization of miRNA profiling in konjac-derived exosome-like nanoparticles and elucidation of their multifaceted roles in human health
Source: Front Plant Sci. 2024 Aug 8;15:1444683. doi: 10.3389/fpls.2024.1444683 (PMC11338808; doi:10.3389/fpls.2024.1444683)
Supplement: Supplementary Table 1 — List of the miRNA primers used for RT-qPCR. [file DataSheet_1.zip › Table S3.xls]

## Sheet: Table S3
Samples	reads_raw	Q20_raw	Q30_raw	raw_GC	reads_clean	Q20_clean	Q30_clean	clean_GC
BM Exo1_R1	11021055	0.9009	0.8362	0.6	10927240	0.9868	0.9579	0.51
BM Exo1_R2	11021055	0.9446	0.8915	0.57	10927240	0.9927	0.972	0.51
BM Exo2_R1	11555095	0.8919	0.8285	0.58	11434136	0.9865	0.9574	0.5
BM Exo2_R2	11555095	0.936	0.8745	0.56	11434136	0.9879	0.9616	0.5
BM Exo3_R1	12555104	0.87	0.812	0.6	12457932	0.9874	0.9604	0.51
BM Exo3_R2	12555104	0.9438	0.8877	0.56	12457932	0.9934	0.9754	0.51
BM1_R1	13873182	0.914	0.8519	0.57	13392310	0.9873	0.9608	0.49
BM1_R2	13873182	0.9221	0.8609	0.54	13392310	0.9876	0.9655	0.49
BM2_R1	13386797	0.8976	0.8334	0.58	13068153	0.9872	0.9603	0.49
BM2_R2	13386797	0.9285	0.8669	0.54	13068153	0.9884	0.9643	0.49
BM3_R1	10342854	0.8629	0.8101	0.59	9992271	0.9893	0.9652	0.49
BM3_R2	10342854	0.9299	0.8759	0.55	9992271	0.9884	0.9661	0.49
HM Exo1_R1	11383811	0.9376	0.8804	0.56	11294290	0.9841	0.9526	0.49
HM Exo1_R2	11383811	0.9514	0.9013	0.54	11294290	0.992	0.9708	0.49
HM Exo2_R1	13983488	0.915	0.85	0.62	13886117	0.987	0.9591	0.54
HM Exo2_R2	13983488	0.9443	0.8912	0.59	13886117	0.9932	0.9748	0.54
HM Exo3_R1	11897742	0.9175	0.8547	0.58	11794764	0.9853	0.9543	0.5
HM Exo3_R2	11897742	0.9502	0.9014	0.54	11794764	0.9934	0.9751	0.5
HM1_R1	11899380	0.9066	0.846	0.57	11131043	0.9893	0.9655	0.49
HM1_R2	11899380	0.907	0.8476	0.55	11131043	0.9857	0.9628	0.49
HM2_R1	11969831	0.9217	0.8608	0.57	10971457	0.9893	0.9654	0.49
HM2_R2	11969831	0.894	0.833	0.56	10971457	0.983	0.9586	0.49
HM3_R1	12729521	0.9394	0.8817	0.57	12092409	0.9886	0.9633	0.49
HM3_R2	12729521	0.9224	0.8659	0.54	12092409	0.9856	0.9653	0.49
