# Supplementary material for: Characterization of miRNA profiling in konjac-derived exosome-like nanoparticles and elucidation of their multifaceted roles in human health
Source: Front Plant Sci. 2024 Aug 8;15:1444683. doi: 10.3389/fpls.2024.1444683 (PMC11338808; doi:10.3389/fpls.2024.1444683)
Supplement: Supplementary Table 1 — List of the miRNA primers used for RT-qPCR. [file DataSheet_1.zip › Table S4.xls]

## Sheet: Table S4
miRNA	BM Exo1.norm	BM Exo2.norm	BM Exo3.norm	BM1.norm	BM2.norm	BM3.norm	HM Exo1.norm	HM Exo2.norm	HM Exo3.norm	HM1.norm	HM2.norm	HM3.norm
aau-miR168	64.5	88.15	93.96	0	0.06	0.05	0	67.41	3.88	0.03	0	0
aau-miR172	0	0	4.27	0.17	0.24	0.15	0	0	0	0.27	0.43	0.95
aau-miR2086	8.06	6.08	17.08	0	0.04	0.1	5.2	0	3.88	0	0.03	0
aau-miR319	24.19	39.51	42.71	7.23	5.86	7.19	18.19	77.04	34.96	16.44	13.93	20.07
aau-miR396	0	0	0	0.14	0.2	0.07	0	0	0	0.35	0.12	0.19
ahy-miR156a	0	15.2	8.54	7.13	8.2	7.95	5.2	0	0	18.27	17.18	17.85
ahy-miR156b-5p	346.71	419.46	405.73	14.6	15.07	17.2	280.7	260	252.47	72.98	98.72	144.66
ahy-miR156c	0	15.2	8.54	7.13	8.2	7.95	5.2	0	0	18.27	17.18	17.85
ahy-miR159	4321.78	4790.33	4561.26	3220.58	3384.68	2640.64	7321.6	4968.94	6008.68	3454.38	4509.72	3536.75
ahy-miR167-3p	4.03	9.12	17.08	22.81	21.89	29.63	2.6	0	3.88	8.91	12.54	16.62
ahy-miR167-5p	24.19	48.63	42.71	23	22.88	24.66	31.19	77.04	54.38	13.22	13.98	19.53
ahy-miR3513-3p	12.09	3.04	12.81	0.03	0	0	15.59	0	11.65	0	0.03	0
ahy-miR3515	4.03	0	8.54	0	0	0	10.4	0	3.88	0.05	0	0
ahy-miR3519	0	6.08	0	0.03	0.02	0.02	0	0	0	0.11	0	0
ahy-miR394	0	3.04	0	0.12	0	0	0	0	0	0.08	0.14	0.16
ahy-miR398	4.03	0	4.27	0.4	0.47	0.66	0	0	3.88	0.03	0.09	0.06
ahy-miR408-3p	4.03	6.08	4.27	2.16	1.6	1.59	2.6	0	0	0.05	0.14	0.16
ahy-miR408-5p	12.09	3.04	8.54	0	0	0.02	0	67.41	3.88	0	0	0
aly-miR156a-3p	0	0	0	0.14	0.15	0.1	0	0	0	0.05	0.06	0.13
aly-miR156a-5p	233.83	206.69	187.92	75.75	81.1	109.43	166.34	77.04	112.64	89.86	116.07	177.87
aly-miR156b-5p	237.86	206.69	187.92	75.89	81.18	109.7	166.34	77.04	112.64	89.94	116.07	177.9
aly-miR156c-5p	233.83	206.69	187.92	75.75	81.1	109.43	166.34	77.04	112.64	89.86	116.07	177.87
aly-miR156d-5p	229.8	206.69	187.92	75.06	80.27	108.77	158.54	67.41	108.75	89.05	115.12	175.65
aly-miR156e-5p	229.8	206.69	187.92	75.11	80.27	108.77	158.54	67.41	108.75	89.02	115.12	175.71
aly-miR156f-5p	229.8	206.69	187.92	75.11	80.27	108.77	158.54	67.41	108.75	89.02	115.12	175.71
aly-miR156g-5p	20.16	36.47	12.81	6.36	6.6	8.59	18.19	0	3.88	2.31	2.99	5.76
aly-miR156h-3p	0	3.04	0	0.09	0.06	0.02	7.8	0	19.42	0.05	0.03	0.06
aly-miR156h-5p	0	6.08	0	0.02	0.07	0	5.2	9.63	11.65	0.08	0.06	0.09
aly-miR157a-5p	346.71	419.46	405.73	14.6	15.07	17.2	283.3	260	252.47	72.98	98.66	144.69
aly-miR157b-5p	346.71	419.46	405.73	14.6	15.07	17.2	283.3	260	252.47	72.98	98.66	144.69
aly-miR157c-3p	72.57	18.24	29.9	0	0	0	0	19.26	0	0	0	0.06
aly-miR157c-5p	346.71	419.46	405.73	14.9	15.37	17.39	278.1	260	252.47	73.33	98.89	145.01
aly-miR157d-3p	12.09	12.16	17.08	0	0	0.02	13	0	3.88	0.4	0.52	1.33
aly-miR157d-5p	52.41	18.24	46.98	0.35	0.47	0.61	10.4	38.52	0	1.29	1.27	1.84
aly-miR158b-3p	4.03	3.04	0	0.05	0.06	0.05	2.6	0	0	0	0	0
aly-miR159a-3p	4317.75	4784.25	4565.53	3222	3385.61	2641.52	7321.6	4978.57	6016.45	3456.28	4511.28	3538.9
aly-miR159b-3p	213.67	255.32	294.69	163.05	176.76	137	389.86	664.45	314.61	171.93	213.83	165.05
aly-miR159b-5p	4.03	12.16	0	0.02	0.02	0.02	2.6	0	3.88	0	0	0.09
aly-miR159c-3p	72.57	63.83	111.04	54.4	65.67	47.66	116.96	317.78	100.99	63.97	76.13	63.53
aly-miR160a-5p	0	0	0	1.48	1.1	1	0	19.26	3.88	4.26	6.01	6.39
aly-miR160b-5p	0	0	0	1.48	1.1	1.03	0	19.26	3.88	4.26	6.01	6.39
aly-miR160c-5p	0	0	0	1.48	1.1	1	0	19.26	3.88	4.26	6.01	6.39
aly-miR163-3p.1	8.06	6.08	4.27	0.03	0	0.05	0	0	0	0	0	0.06
aly-miR163-3p.2	20.16	36.47	21.35	0.02	0	0	2.6	0	0	0.03	0	0.03
aly-miR164a-5p	2471.32	2303.98	2464.27	628.58	572.29	588.62	2159.83	2975.59	2276.07	975.52	903.25	881.73
aly-miR164b-3p	4.03	0	0	0.56	0.3	0.39	0	0	3.88	0.48	0.63	1.49
aly-miR164b-5p	2737.4	2538.02	2724.8	680.29	623.02	637.65	2534.1	3553.37	2637.29	1037.72	958.57	943.71
aly-miR164c-5p	334.62	273.56	290.42	54.38	52.64	52.06	395.06	645.19	384.52	63.25	56.48	63.5
aly-miR165a-3p	4.03	0	0	2.75	3.2	1.83	0	0	0	2.33	2.04	1.96
aly-miR165a-5p	282.21	389.06	1106.15	0.07	0.04	0.05	0	240.74	0	0.11	0.03	0.09
aly-miR165b-3p	4.03	0	0	2.75	3.16	1.83	0	0	0	2.33	2.04	1.96
aly-miR166a-3p	681.33	626.15	503.96	2557.45	2596.98	2627.12	839.5	934.08	765.16	2441.9	2377.7	2080.62
aly-miR166a-5p	116.91	170.21	384.38	40.3	43.49	67.69	20.79	57.78	31.07	26.53	28.89	88.44
aly-miR166b-3p	1112.7	1097.28	832.81	2766.71	2825.13	2831.75	1484.07	1425.2	1421.57	3086.13	2987.76	2678.63
aly-miR166b-5p	0	3.04	4.27	0	0	0.05	0	0	0	0.08	0.03	0.09
aly-miR166c-3p	1112.7	1097.28	832.81	2766.69	2825.11	2831.73	1484.07	1425.2	1417.69	3086.18	2987.79	2678.57
aly-miR166c-5p	44.35	45.59	42.71	40.54	43.19	67.57	20.79	0	34.96	28.08	30.04	89.96
aly-miR166d-3p	1112.7	1097.28	832.81	2766.71	2825.13	2831.73	1484.07	1425.2	1421.57	3086.13	2987.76	2678.6
aly-miR166d-5p	44.35	45.59	42.71	40.54	43.19	67.57	20.79	0	34.96	28.08	30.04	89.96
aly-miR166e-3p	685.36	626.15	503.96	2558.81	2598.07	2628.14	839.5	934.08	761.28	2442.24	2377.68	2081.12
aly-miR166e-5p	0	0	0	0.05	0.06	0.07	2.6	0	15.54	0	0.03	0.09
aly-miR166f-3p	685.36	626.15	503.96	2558.82	2598.05	2628.12	839.5	934.08	761.28	2442.27	2377.68	2081.12
aly-miR166g-3p	1116.73	1097.28	832.81	2768.07	2826.19	2832.78	1484.07	1425.2	1417.69	3086.47	2987.73	2679.14
aly-miR166h-3p	685.36	626.15	503.96	2558.82	2598.05	2628.12	839.5	934.08	761.28	2442.27	2377.68	2081.12
aly-miR167a-5p	290.27	288.76	384.38	65.41	59.34	68.89	371.67	491.12	380.64	58.72	56.48	75.15
aly-miR167b-5p	294.3	300.92	375.83	71.02	64.57	74.69	379.47	510.38	392.29	61.59	59.36	78.98
aly-miR167c-5p	8.06	0	0	0.02	0.02	0.12	0	0	0	0.05	0.06	0
aly-miR167d-5p	44.35	45.59	51.25	100.08	90.63	101.96	36.39	125.19	54.38	31.28	30.84	39.47
aly-miR168a-3p	32.25	6.08	38.44	3.44	2.59	5.04	2.6	0	15.54	5.2	5.78	20.29
aly-miR168a-5p	112.88	158.06	55.52	272.89	272.8	339.21	116.96	125.19	93.22	391.02	439.06	747.9
aly-miR168b-5p	124.98	158.06	51.25	273.29	273.28	339.88	114.36	115.56	93.22	390.62	438.86	747.05
aly-miR169a-5p	8.06	30.4	12.81	0.85	0.71	0.95	5.2	9.63	19.42	0.38	0.75	1.01
aly-miR169b-5p	32.25	82.07	64.06	45.85	38.52	47.29	33.79	19.26	38.84	45.92	40.86	86.16
aly-miR169c-5p	48.38	82.07	64.06	45.73	38.45	46.99	33.79	19.26	38.84	45.79	40.77	86.04
aly-miR169d-5p	4.03	18.24	12.81	0	0.02	0	5.2	9.63	23.3	0	0	0.06
aly-miR169e-5p	4.03	18.24	12.81	0.02	0	0	0	9.63	0	0	0	0.03
aly-miR169f-5p	8.06	18.24	12.81	0.03	0.02	0	0	9.63	3.88	0.08	0.06	0.13
aly-miR169g-5p	4.03	18.24	12.81	0	0	0	0	9.63	3.88	0.08	0.06	0.16
aly-miR169h-5p	4.03	3.04	21.35	0.14	0.07	0.24	0	9.63	0	0	0	0.06
aly-miR169i-5p	0	3.04	21.35	0.1	0.04	0.1	0	0	0	0.03	0	0
aly-miR169j-5p	0	0	4.27	0.09	0.04	0.15	2.6	9.63	7.77	0.03	0	0.03
aly-miR169k-5p	4.03	3.04	21.35	0.09	0.04	0.12	0	0	0	0.03	0	0
aly-miR169l-5p	0	0	4.27	0.09	0.04	0.15	2.6	9.63	7.77	0.03	0	0.03
aly-miR169m-5p	4.03	3.04	21.35	0.09	0.04	0.12	0	0	0	0.03	0	0
aly-miR170-3p	0	0	4.27	0.49	0.58	0.59	0	0	0	0.72	0.37	1.04
aly-miR171a-3p	16.13	3.04	0	0.68	0.6	0.61	0	0	3.88	1.34	0.72	0.98
aly-miR171b-3p	84.66	130.7	145.21	67.93	63.95	76.5	75.37	38.52	77.68	69.61	99.75	157.86
aly-miR171c-3p	104.82	151.98	170.83	85.59	80.49	96.31	96.17	48.15	81.57	87.09	119.29	197.97
aly-miR172a-3p	4.03	0	4.27	0.17	0.24	0.15	0	0	0	0.27	0.43	0.95
aly-miR172a-5p	16.13	15.2	8.54	0	0	0	0	0	11.65	0	0	0
aly-miR172b-3p	0	0	4.27	0.17	0.24	0.15	0	0	0	0.27	0.43	0.95
aly-miR172c-3p	4.03	0	12.81	0	0	0.05	2.6	9.63	3.88	0	0	0.16
aly-miR172c-5p	8.06	15.2	4.27	0	0	0	5.2	0	11.65	0	0.03	0
aly-miR172d-3p	0	0	8.54	0.05	0	0.02	5.2	0	3.88	0	0	0.13
aly-miR172f-3p	4.03	0	12.81	0	0	0.05	2.6	9.63	3.88	0	0	0.16
aly-miR172f-5p	8.06	15.2	4.27	0	0	0	5.2	0	11.65	0	0.03	0
aly-miR173a-3p	4.03	3.04	8.54	0.05	0	0	0	0	3.88	0	0.03	0.06
aly-miR173b-3p	4.03	3.04	8.54	0.05	0	0	0	0	3.88	0	0.03	0.06
aly-miR2111b-3p	0	0	4.27	0.31	0.33	0.29	10.4	0	0	0.21	0.63	1.01
aly-miR319a-3p	20.16	36.47	38.44	5.74	4.37	5.94	18.19	67.41	31.07	13.52	11.88	17.13
aly-miR319b-3p	24.19	39.51	42.71	7.34	5.88	7.27	18.19	77.04	34.96	16.5	13.93	20.07
aly-miR319c-3p	8.06	9.12	4.27	2.29	1.84	2.2	18.19	28.89	7.77	3.11	2.85	3.36
aly-miR319d-3p	8.06	9.12	4.27	2.29	1.84	2.2	18.19	28.89	7.77	3.11	2.85	3.36
aly-miR3434-3p	12.09	0	4.27	0.05	0	0.05	0	0	0	0	0.03	0
aly-miR3436-3p	8.06	0	4.27	0	0	0	28.59	0	11.65	0	0	0
aly-miR3437-3p	0	0	0	0.31	0.37	0.37	0	0	0	0	0	0.03
aly-miR3437-5p	4.03	3.04	0	0.02	0.13	0.05	2.6	19.26	0	0	0	0
aly-miR3438-5p	8.06	3.04	17.08	0.1	0.04	0.27	18.19	28.89	15.54	0.27	0.37	0.57
aly-miR3441-3p.1	0	6.08	0	0	0	0.02	5.2	9.63	23.3	0	0	0.06
aly-miR3441-3p.2	0	0	8.54	0.09	0.19	0	0	0	0	0	0.03	0
aly-miR3441-5p.1	4.03	3.04	17.08	0.07	0.06	0.2	7.8	0	11.65	0.03	0.03	0.06
aly-miR3441-5p.2	12.09	0	4.27	0.14	0.17	0.22	0	0	3.88	0	0	0.06
aly-miR3442-5p	0	3.04	21.35	0.02	0.04	0.02	23.39	9.63	27.19	0.13	0	0.03
aly-miR3443-3p	0	0	0	0.02	0.07	0.02	0	0	0	0.03	0.09	0.09
aly-miR3444a-5p	8.06	15.2	8.54	0.02	0	0	0	0	3.88	0	0	0.03
aly-miR3445-3p.1	80.63	54.71	68.33	0.03	0	0.02	2.6	9.63	0	0.03	0	0.06
aly-miR3446-5p	4.03	3.04	12.81	0	0	0	2.6	0	11.65	0.03	0	0
aly-miR3449-5p	4.03	0	0	0	0.02	0.05	41.59	0	23.3	0	0	0
aly-miR390a-5p	225.76	367.79	251.98	13.4	11.92	12.77	90.97	77.04	248.58	12.82	13.93	15.57
aly-miR390b-5p	225.76	367.79	251.98	13.4	11.92	12.77	90.97	77.04	248.58	12.82	13.93	15.57
aly-miR391-5p	0	0	4.27	0	0.06	0.02	0	9.63	7.77	0	0	0.06
aly-miR393a-5p	32.25	39.51	29.9	5.79	5.49	6.51	2.6	9.63	7.77	3.49	3.77	7.12
aly-miR393b-5p	32.25	39.51	29.9	5.79	5.49	6.51	2.6	9.63	7.77	3.49	3.77	7.12
aly-miR394a-5p	0	6.08	0	0.12	0.02	0	0	0	0	0.08	0.14	0.16
aly-miR394b-5p	0	6.08	0	0.12	0	0	0	0	0	0.08	0.14	0.16
aly-miR395b-3p	4.03	0	0	0.09	0.11	0.07	0	0	0	0	0.06	0
aly-miR395c-3p	12.09	0	0	4.52	4.39	4.7	0	0	7.77	0	0.03	0
aly-miR395d-3p	12.09	24.32	0	74.99	71.47	76.55	7.8	9.63	23.3	1.31	1.06	0.92
aly-miR395d-5p	32.25	3.04	17.08	0	0	0	0	19.26	0	0	0	0
aly-miR395e-3p	12.09	24.32	0	74.97	71.38	76.33	7.8	9.63	23.3	1.31	1.06	0.92
aly-miR395e-5p	0	0	0	0.09	0.2	0.22	0	9.63	0	0	0	0
aly-miR395f-3p	4.03	0	0	0.09	0.11	0.07	0	0	0	0	0.06	0
aly-miR395g-3p	12.09	24.32	4.27	74.97	71.43	76.4	7.8	9.63	23.3	1.31	1.06	0.95
aly-miR395g-5p	0	0	0	0.09	0.2	0.22	0	9.63	0	0	0	0
aly-miR395h-3p	4.03	0	0	0.09	0.11	0.07	0	0	0	0	0.06	0
aly-miR395i	0	3.04	0	0.02	0	0.07	5.2	0	7.77	0	0	0.03
aly-miR396a-3p	4.03	3.04	0	0.07	0.04	0.07	38.99	0	15.54	0.03	0	0.03
aly-miR396a-5p	0	0	0	0.14	0.2	0.07	0	0	0	0.35	0.12	0.19
aly-miR396b-3p	4.03	9.12	4.27	0.02	0.09	0.05	0	0	0	0.05	0	0.13
aly-miR396b-5p	12.09	9.12	0	8.35	7.5	7.44	2.6	9.63	0	7.94	11.05	8.01
aly-miR397a-5p	564.41	519.76	589.38	172.84	202.67	246.13	327.48	221.48	368.99	2.63	4.11	5.41
aly-miR397b-3p	8.06	6.08	17.08	0	0	0	46.78	57.78	143.71	0	0.12	0
aly-miR397b-5p	564.41	519.76	585.11	172.77	202.58	246.08	327.48	221.48	368.99	2.63	4.11	5.41
aly-miR398a-3p	4.03	0	4.27	0.4	0.47	0.66	0	0	3.88	0.03	0.09	0.06
aly-miR398b-3p	36.28	6.08	17.08	3.22	2.92	4.62	2.6	0	3.88	0.03	0.09	0.44
aly-miR399b-3p	36.28	27.36	12.81	1.88	2.25	2.45	0	0	11.65	0.62	0.63	1.3
aly-miR399c-3p	32.25	24.32	8.54	1.88	2.27	2.37	2.6	0	0	0.38	0.4	1.04
aly-miR399e-3p	0	0	0	0.16	0	0.05	0	9.63	0	0	0.06	0
aly-miR399f-5p	4.03	3.04	17.08	0.1	0	0	0	0	11.65	0.03	0	0.03
aly-miR399g-3p	0	0	0	0.05	0.02	0	0	9.63	0	0.08	0	0.06
aly-miR399h-3p	12.09	0	8.54	0.09	0.02	0	0	9.63	0	0	0	0
aly-miR399i-3p	0	0	0	0.05	0.02	0	0	9.63	0	0.08	0	0.06
aly-miR400-5p	16.13	12.16	29.9	0	0	0	0	0	0	0	0	0.03
aly-miR402-3p	4.03	3.04	4.27	0.16	0.33	0.29	2.6	0	0	0.21	0.09	0.63
aly-miR408-3p	8.06	6.08	4.27	2.09	1.54	1.57	2.6	0	0	0.05	0.14	0.13
aly-miR408-5p	177.39	142.86	149.48	0.07	0.15	0.1	0	48.15	0	0	0.12	0.03
aly-miR4222	24.19	3.04	0	0.03	0.02	0	0	0	0	0	0	0
aly-miR4224	16.13	3.04	17.08	0.02	0	0.02	2.6	9.63	15.54	0	0.03	0.06
aly-miR4229	0	3.04	4.27	0	0	0	20.79	9.63	89.33	0.08	0.17	0
aly-miR4231	12.09	6.08	4.27	0.09	0	0.07	0	0	0	0.03	0	0
aly-miR4233	12.09	3.04	17.08	0.02	0	0	0	0	3.88	0	0	0
aly-miR4234	0	0	0	0.89	0.86	0.81	0	0	3.88	0.03	0	0.09
aly-miR4240	36.28	12.16	64.06	0	0	0	0	9.63	0	0	0	0
aly-miR4249	0	0	0	0.03	0	0.07	2.6	0	3.88	0.13	0.03	0.19
aly-miR472-3p	0	0	0	0.9	0.58	0.42	0	0	0	0.54	0.46	0.13
aly-miR774a-5p.1	36.28	12.16	12.81	0	0	0.07	0	0	0	0	0	0
aly-miR824-5p	0	3.04	0	0	0.04	0.2	2.6	0	3.88	0	0	0
aly-miR825-3p	40.32	75.99	72.6	0	0.04	0	2.6	0	11.65	0	0	0
aly-miR825-5p	8.06	3.04	21.35	0.02	0	0	0	9.63	50.49	0	0	0
aly-miR827-3p	0	3.04	0	0.02	0.04	0.15	0	0	0	0	0	0.19
aly-miR828-3p	4.03	3.04	4.27	0	0	0	23.39	0	27.19	0	0	0
aly-miR831-5p	12.09	9.12	8.54	0.23	0.19	0.07	10.4	0	7.77	0.19	0.26	0.54
aly-miR835-3p	32.25	15.2	29.9	0.03	0.07	0	5.2	0	15.54	0	0	0.03
aly-miR837-3p	8.06	15.2	8.54	0	0.02	0	2.6	0	11.65	0	0	0.03
aly-miR838-5p	8.06	18.24	17.08	0	0	0	7.8	9.63	3.88	0.08	0	0.06
aly-miR839-3p	4.03	6.08	4.27	0.05	0.02	0	0	9.63	3.88	0	0.03	0
aly-miR839-5p	0	6.08	4.27	0	0.02	0	15.59	0	3.88	0.03	0	0
aly-miR845b-5p	0	0	8.54	0.1	0.07	0.15	18.19	0	11.65	0.32	0.2	0.38
aly-miR846-3p	0	6.08	8.54	0	0	0	20.79	0	19.42	0	0	0.03
aly-miR847-5p	32.25	6.08	17.08	0	0	0	15.59	19.26	3.88	0	0.03	0.06
aly-miR851-3p	44.35	27.36	38.44	0	0	0	5.2	0	0	0	0	0
aly-miR853-3p	4.03	3.04	4.27	0.05	0.06	0.02	15.59	9.63	11.65	0.03	0.06	0.19
aly-miR858-5p	0	0	4.27	0.14	0.17	0.2	0	48.15	0	0.27	0.32	0.51
ama-miR156	233.83	206.69	187.92	75.89	81.22	109.7	158.54	77.04	108.75	89.91	116.07	177.9
ama-miR396-3p	0	9.12	0	0.03	0.09	0.02	0	0	0	0.05	0	0.13
ama-miR396-5p	12.09	9.12	0	7.96	7.16	7.17	0	9.63	0	7.51	10.36	7.53
amg-miR2086	8.06	6.08	17.08	0	0.04	0.1	5.2	0	3.88	0	0.03	0
amg-miR319	24.19	39.51	42.71	7.23	5.86	7.19	18.19	77.04	34.96	16.44	13.93	20.07
amg-miR396	0	0	0	0.14	0.2	0.07	0	0	0	0.35	0.12	0.19
aof-miR12137	20.16	9.12	0	0.02	0.04	0	7.8	0	3.88	0	0	0
aof-miR12138	0	0	0	0	0.02	0	0	0	7.77	0.03	0.12	0.06
aof-miR12140	52.41	30.4	29.9	0.03	0	0.02	2.6	0	3.88	0.03	0	0
aof-miR12144	4.03	12.16	25.63	0.02	0	0.02	0	0	3.88	0	0.03	0
aof-miR12147	0	0	4.27	0.02	0.04	0.07	15.59	19.26	0	0	0.17	0.09
aof-miR12153	0	0	0	0.1	0	0.07	0	0	3.88	0	0.03	0
aof-miR12155	0	0	17.08	0.05	0.17	0.05	0	0	0	0.03	0	0
aof-miR12160	16.13	12.16	8.54	0	0	0.05	2.6	0	7.77	0	0	0
aof-miR12162	0	0	0	0	0	0	137.75	0	244.7	0	0	0
aof-miR12164	0	0	8.54	0.1	0	0.05	0	0	3.88	0	0	0
aof-miR12169	0	0	4.27	0.05	0.04	0.05	5.2	9.63	0	0.03	0.03	0.06
aof-miR12171	0	3.04	0	0.05	0.02	0	2.6	0	3.88	0.13	0.23	0.19
aof-miR12177	0	0	0	0.02	0.04	0	402.86	0	648.64	0	0	0
aof-miR156a	52.41	63.83	51.25	13.74	13.11	16.81	51.98	38.52	31.07	27.44	36.89	52.67
aof-miR156b	346.71	419.46	405.73	14.6	15.07	17.2	283.3	260	252.47	72.98	98.66	144.69
aof-miR156c	0	9.12	8.54	7.35	8.3	8.05	5.2	9.63	0	18.51	17.38	18.07
aof-miR159	4321.78	4784.25	4565.53	3221.47	3384.92	2640.96	7321.6	4978.57	6016.45	3456.15	4511.22	3538.81
aof-miR160b	0	0	0	0.03	0.07	0.07	0	0	0	0.03	0.03	0
aof-miR160c	0	0	0	1.48	1.1	1	0	19.26	3.88	4.26	6.01	6.39
aof-miR164	2737.4	2538.02	2724.8	680.29	623.02	637.65	2534.1	3553.37	2645.06	1037.72	958.57	943.71
aof-miR166a	451.53	498.49	345.94	279.28	297.43	270.81	688.76	510.38	706.9	725.8	682.33	673.73
aof-miR166b	28.22	18.24	29.9	29.47	27.98	28.89	41.59	28.89	34.96	28.51	24.89	29.31
aof-miR166c	4.03	6.08	4.27	3.15	3.53	2.1	5.2	9.63	0	3.22	2.76	3.1
aof-miR166d	1116.73	1097.28	832.81	2768.07	2826.21	2832.81	1484.07	1425.2	1417.69	3086.47	2987.73	2679.14
aof-miR167a	290.27	288.76	375.83	62.75	57	65.42	371.67	491.12	384.52	58.15	55.96	74.7
aof-miR167b	310.43	346.51	461.25	1047.59	874.82	1153.39	374.27	500.75	466.09	627.55	563.42	815.93
aof-miR167c	40.32	45.59	55.52	100.32	90.68	102.26	49.38	125.19	54.38	31.6	31.33	39.63
aof-miR168a	112.88	158.06	51.25	293.29	293.34	356.66	122.16	115.56	132.06	398.64	446.57	764.36
aof-miR168b	20.16	12.16	12.81	1.25	1.75	2.05	2.6	28.89	11.65	1.64	1.38	2.18
aof-miR171a	419.28	395.14	516.77	95.02	96.56	125.08	389.86	279.26	466.09	143.39	137.56	348.67
aof-miR171b	12.09	3.04	4.27	5.16	6.1	7.12	2.6	0	3.88	5.28	5.93	7.19
aof-miR171c	431.37	322.19	401.46	709.95	714.86	795.19	254.71	182.96	221.39	933.94	890.21	1059.13
aof-miR172	4.03	0	4.27	0.17	0.24	0.15	0	0	0	0.27	0.43	0.95
aof-miR2118a	4.03	0	0	0.73	0.65	0.76	2.6	0	0	3	3.28	3.48
aof-miR2118b	0	0	0	0.07	0.02	0	0	0	3.88	0.11	0.09	0.13
aof-miR2275d	0	0	0	0	0.04	0	2.6	0	0	0.08	0.09	0.16
aof-miR319a	28.22	42.55	42.71	7.28	5.95	7.24	18.19	77.04	42.72	16.5	13.93	20.35
aof-miR319b	4.03	12.16	0	0.17	0.2	0.1	2.6	19.26	3.88	0.35	0.2	0.19
aof-miR390	225.76	367.79	251.98	13.34	11.92	12.77	90.97	77.04	248.58	12.77	13.84	15.54
aof-miR391	858.71	1051.68	1144.59	262.98	264.04	288.09	181.94	240.74	217.51	226.68	241.08	370.48
aof-miR393a	32.25	51.67	34.17	14.43	12.82	14.58	5.2	9.63	15.54	9.23	9.84	17.31
aof-miR393b	205.61	173.25	209.27	33.03	28.46	33.91	64.98	77.04	81.57	33.66	35.36	72.65
aof-miR394	0	9.12	0	0.12	0	0	0	0	0	0.08	0.14	0.16
aof-miR395a	12.09	24.32	0	74.62	70.97	75.89	10.4	9.63	23.3	1.26	1.09	0.82
aof-miR396a	213.67	151.98	170.83	298.92	294.67	336.16	103.96	125.19	100.99	234.86	318.22	261.69
aof-miR396b	0	0	0	0.14	0.2	0.07	0	0	0	0.35	0.12	0.19
aof-miR399a	32.25	21.28	12.81	1.84	2.25	2.3	0	0	0	0.43	0.52	1.11
aof-miR408	4.03	9.12	8.54	3.82	2.9	2.79	2.6	0	0	0.05	0.17	0.19
aof-miR5139a	4.03	0	0	0.03	0.04	0.07	0	0	0	0.19	0.06	0.03
aof-miR5139b	4.03	6.08	8.54	0.05	0.06	0.17	20.79	9.63	15.54	0.05	0.03	0.09
aof-miR535	5950.51	5781.23	6440.43	7013.69	7025.28	6484	2866.78	2946.7	3569.47	5182.54	4445.22	5599.29
aof-miR8155	0	3.04	0	0.03	0.04	0.07	2.6	9.63	7.77	0.05	0.06	0.03
aof-miR827	0	3.04	0	3.44	3.09	2.96	0	0	0	4.8	6.59	8.29
aqc-miR156a	52.41	18.24	46.98	0.24	0.32	0.51	13	38.52	0	1.07	1.21	1.87
aqc-miR156b	52.41	18.24	46.98	0.24	0.32	0.51	13	38.52	0	1.07	1.21	1.87
aqc-miR159	0	9.12	8.54	2.31	2.36	1.1	13	9.63	7.77	2.04	2.45	1.52
aqc-miR160b	0	0	0	1.48	1.1	1	0	19.26	3.88	4.26	6.01	6.39
aqc-miR166a	20.16	27.36	25.63	69.79	69.27	66.13	51.98	19.26	66.03	81.43	72.48	77.9
aqc-miR166b	681.33	626.15	503.96	2557.36	2596.83	2626.92	839.5	934.08	765.16	2441.49	2377.76	2080.27
aqc-miR166c	435.4	483.29	337.4	251.3	267.46	243.73	654.97	491.12	687.48	675.72	635.12	624.38
aqc-miR166d	20.16	24.32	21.35	69.82	69.48	66.03	51.98	19.26	69.91	80.98	72.59	77.05
aqc-miR166e	685.36	626.15	503.96	2558.81	2598.07	2628.14	839.5	934.08	761.28	2442.24	2377.68	2081.12
aqc-miR167	0	3.04	0	0.26	0.22	0.07	0	0	0	0.19	0.17	0.09
aqc-miR169b	0	0	4.27	0.09	0.04	0.12	0	0	0	0	0	0
aqc-miR169c	32.25	82.07	64.06	45.85	38.52	47.29	33.79	19.26	38.84	45.92	40.86	86.16
aqc-miR171a	407.18	392.1	512.5	89.83	89.9	116.01	379.47	260	466.09	137.92	132.67	337.56
aqc-miR171b	431.37	410.34	503.96	108.98	106.18	143.16	382.06	298.52	477.74	148.33	144.98	355.32
aqc-miR171d	407.18	392.1	512.5	89.83	89.9	116.01	379.47	260	466.09	137.92	132.67	337.56
aqc-miR171f	104.82	145.9	170.83	87.71	82.61	99.4	93.57	38.52	85.45	88.46	120.12	199.2
aqc-miR172a	4.03	0	4.27	0.17	0.24	0.15	0	0	0	0.27	0.43	0.95
aqc-miR319	24.19	39.51	46.98	7.23	5.84	7.19	18.19	77.04	38.84	16.44	13.93	20.07
aqc-miR396a	0	0	0	0.14	0.2	0.07	0	0	0	0.35	0.12	0.19
aqc-miR396b	12.09	9.12	0	8.76	7.85	7.61	0	9.63	0	7.7	10.67	7.6
aqc-miR398a	4.03	0	4.27	0.4	0.47	0.66	0	0	3.88	0.03	0.09	0.06
aqc-miR399	64.5	51.67	34.17	132.22	126.61	144.51	18.19	9.63	46.61	34.68	39.65	42.45
aqc-miR477b	0	0	4.27	0.03	0	0.02	2.6	0	0	0.03	0.12	0.06
aqc-miR477d	28.22	24.32	4.27	0	0	0	0	0	0	0	0	0
aqc-miR477f	28.22	18.24	4.27	0.03	0	0.02	2.6	0	0	0.03	0.09	0.06
aqc-miR482a	0	0	4.27	0.45	0.28	0.1	0	0	0	0.11	0.12	0.03
aqc-miR482b	0	0	4.27	0.45	0.28	0.1	0	0	0	0.11	0.12	0.03
aqc-miR482c	0	0	4.27	0.45	0.28	0.1	0	0	0	0.11	0.12	0.03
aqc-miR529	4.03	6.08	4.27	0.02	0.09	0.02	2.6	0	0	0	0.06	0.06
aqc-miR535	5817.47	5690.04	6333.66	6928.02	6933.39	6402.66	2838.19	2869.66	3530.63	5116.48	4381.26	5529.4
ata-miR1432-5p	16.13	9.12	12.81	0	0.06	0.02	2.6	0	7.77	0	0.03	0.03
ata-miR156a-3p	0	3.04	0	0.02	0.09	0	0	28.89	0	0	0	0
ata-miR156a-5p	233.83	206.69	187.92	75.75	81.12	109.43	158.54	77.04	108.75	89.86	116.07	177.8
ata-miR156b-5p	233.83	206.69	187.92	75.8	81.1	109.45	158.54	77.04	108.75	89.86	116.07	177.87
ata-miR156c-5p	229.8	206.69	187.92	75.06	80.29	108.74	158.54	77.04	108.75	89.02	115.12	175.65
ata-miR156d-5p	229.8	206.69	187.92	75.2	80.34	109.01	158.54	77.04	108.75	89.13	115.12	175.68
ata-miR156e-5p	233.83	206.69	187.92	75.75	81.1	109.45	161.14	77.04	108.75	89.86	116.07	177.87
ata-miR160a-3p	0	0	0	0	0.06	0.02	2.6	0	7.77	0.05	0.03	0.13
ata-miR160a-5p	0	0	0	1.48	1.1	1	0	19.26	3.88	4.26	6.01	6.39
ata-miR160b-5p	0	0	0	1.48	1.1	1	0	19.26	3.88	4.26	6.01	6.39
ata-miR160c-3p	4.03	6.08	12.81	0	0.02	0	0	28.89	15.54	0	0	0
ata-miR160c-5p	0	0	0	1.48	1.1	1	0	19.26	3.88	4.26	6.01	6.39
ata-miR164a-3p	40.32	18.24	12.81	0.02	0.06	0	0	0	0	0.13	0.14	0.44
ata-miR164a-5p	495.88	455.93	478.33	98.75	92.4	95.34	244.31	279.26	361.22	149.27	126.11	140.64
ata-miR164b-5p	2519.69	2300.94	2472.82	634.42	578	593.81	2172.83	2985.22	2283.84	982.44	908.97	889.46
ata-miR164c-5p	2491.47	2300.94	2472.82	632.62	576.37	592.17	2170.23	2994.85	2279.96	981.26	907.73	888.13
ata-miR166a-3p	1116.73	1097.28	832.81	2768.07	2826.19	2832.78	1484.07	1425.2	1417.69	3086.47	2987.73	2679.14
ata-miR166a-5p	4.03	21.28	12.81	0.02	0.02	0	0	0	0	0	0	0.06
ata-miR166b-3p	681.33	626.15	503.96	2558.7	2598.22	2628.14	842.1	934.08	769.05	2442.65	2378.28	2081.91
ata-miR166c-3p	4.03	9.12	12.81	44.23	42.34	41.05	10.4	0	38.84	31.46	25.41	29.98
ata-miR166c-5p	4.03	0	0	0.12	0.07	0.02	0	0	0	0.03	0.09	0.13
ata-miR166d-3p	1112.7	1097.28	832.81	2766.71	2825.13	2831.73	1484.07	1425.2	1421.57	3086.13	2987.76	2678.6
ata-miR166d-5p	0	0	4.27	0.07	0.02	0.05	0	0	0	0	0.06	0.06
ata-miR166e-3p	681.33	626.15	503.96	2557.36	2596.83	2626.9	839.5	934.08	765.16	2441.49	2377.76	2080.24
ata-miR167a-5p	290.27	288.76	375.83	62.75	56.94	65.69	371.67	491.12	380.64	58.15	55.93	74.26
ata-miR167b-5p	314.46	343.47	465.52	1047.61	874.72	1153.44	369.07	491.12	469.97	627.65	563.73	816.43
ata-miR167c-3p	4.03	6.08	0	0.12	0.11	0.1	5.2	19.26	3.88	0	0	0.03
ata-miR167c-5p	298.33	288.76	375.83	63.11	57.09	65.78	376.87	491.12	380.64	58.23	56.13	74.01
ata-miR167d-5p	322.52	352.59	482.6	1048.57	875.51	1155.03	392.46	510.38	477.74	640.56	576.71	835.39
ata-miR167e-3p	16.13	9.12	0	0	0	0	7.8	0	0	0	0	0
ata-miR167e-5p	290.27	288.76	375.83	62.75	57	65.44	371.67	491.12	384.52	58.15	55.96	74.7
ata-miR167f-3p	0	0	4.27	0.07	0.04	0.12	0	0	0	0.03	0.03	0
ata-miR167f-5p	40.32	45.59	42.71	94.36	86.07	96.85	25.99	115.56	42.72	23.98	22.7	28.49
ata-miR168-5p	28.22	51.67	17.08	0.1	0.06	0.12	2.6	9.63	0	0.08	0.2	0.35
ata-miR169d-5p	32.25	82.07	59.79	45.78	38.47	47.19	33.79	19.26	38.84	45.76	40.77	86.07
ata-miR169e-5p	8.06	30.4	12.81	0.83	0.69	0.93	0	9.63	0	0.38	0.72	0.98
ata-miR169f-5p	8.06	30.4	12.81	0.83	0.69	0.93	0	9.63	0	0.38	0.72	0.98
ata-miR169g-5p	8.06	30.4	17.08	0.83	0.69	0.93	0	19.26	0	0.38	0.81	0.98
ata-miR169h-5p	4.03	21.28	34.17	0.03	0.04	0.07	0	9.63	3.88	0.3	0.09	0.28
ata-miR169i-5p	0	0	4.27	0.1	0.04	0.17	2.6	9.63	0	0.03	0.03	0.03
ata-miR171b-3p	403.15	379.94	491.15	83.05	81.87	106.3	369.07	269.63	454.44	127.06	123.09	318.06
ata-miR171c-3p	84.66	130.7	145.21	67.93	63.95	76.5	75.37	38.52	77.68	69.61	99.75	157.86
ata-miR171d-3p	419.28	395.14	516.77	95.02	96.56	125.08	389.86	279.26	466.09	143.39	137.56	348.67
ata-miR172a-3p	4.03	9.12	12.81	0	0	0.02	0	0	0	0.03	0	0.03
ata-miR172b-3p	4.03	0	4.27	0.17	0.24	0.15	0	0	0	0.27	0.43	0.95
ata-miR172c-5p	16.13	15.2	12.81	0	0	0	0	0	3.88	0	0	0
ata-miR2118b-5p	24.19	12.16	21.35	7.88	5.69	6.19	5.2	9.63	7.77	24.7	24.25	23.52
ata-miR2275a-5p	8.06	21.28	17.08	0	0.02	0.05	0	9.63	3.88	0	0	0
ata-miR2275b-5p	8.06	18.24	21.35	0.07	0	0.02	0	0	0	0.03	0.03	0.06
ata-miR319-3p	0	18.24	4.27	0.05	0.07	0	0	0	19.42	0	0	0
ata-miR390-5p	1390.87	2361.73	1093.33	13.51	12.04	12.77	90.97	77.04	353.45	12.69	13.84	15.54
ata-miR393-5p	197.54	164.14	213.54	28.98	25.17	29.45	59.78	67.41	58.26	30.85	32.71	66.35
ata-miR394-5p	0	3.04	0	0.12	0	0	2.6	0	0	0.08	0.14	0.16
ata-miR395a-3p	16.13	24.32	0	73.47	70.19	74.59	7.8	9.63	19.42	1.23	1.06	0.76
ata-miR395a-5p	0	3.04	12.81	0.03	0	0	5.2	0	3.88	0	0.03	0
ata-miR395b-3p	0	0	0	1.44	0.93	1.15	0	0	0	0.03	0.03	0
ata-miR395c-3p	0	0	0	1.46	0.93	1.15	0	0	0	0.03	0	0
ata-miR395d-3p	0	0	0	1.46	0.93	1.15	0	0	0	0.03	0	0
ata-miR395e-3p	0	0	0	1.46	0.93	1.15	0	0	0	0.03	0.03	0
ata-miR395e-5p	16.13	3.04	12.81	0.05	0.04	0.02	0	0	0	0.08	0	0
ata-miR395f-3p	16.13	24.32	0	73.47	70.19	74.59	7.8	9.63	19.42	1.23	1.06	0.76
ata-miR395f-5p	0	3.04	12.81	0.03	0	0	5.2	0	3.88	0	0.03	0
ata-miR396a-5p	0	3.04	0	0.03	0.06	0.05	0	0	0	0	0.03	0.06
ata-miR396b-5p	0	3.04	0	0.03	0.06	0.05	0	0	0	0	0.03	0.06
ata-miR396c-3p	4.03	3.04	12.81	0.03	0.11	0.12	0	0	7.77	0.08	0.03	0.16
ata-miR396c-5p	0	0	0	0.1	0.06	0.15	0	0	0	0.13	0.06	0.09
ata-miR396d-3p	4.03	15.2	17.08	0.02	0.02	0	13	0	3.88	0	0.06	0
ata-miR396e-3p	0	6.08	0	0.12	0.17	0.1	28.59	9.63	27.19	0.08	0.32	0.28
ata-miR396e-5p	0	0	0	0.14	0.24	0.07	0	0	0	0.35	0.12	0.19
ata-miR398g-5p	12.09	18.24	12.81	0.21	0.52	0.51	0	0	3.88	0.03	0.03	0.06
ata-miR399a-3p	12.09	3.04	4.27	5.22	4.89	7.83	0	0	0	0.32	0.46	0.63
ata-miR399b-3p	12.09	3.04	4.27	5.22	4.89	7.83	0	0	0	0.32	0.46	0.63
ata-miR399b-5p	0	12.16	0	0.21	0.02	0.15	0	0	3.88	0	0	0
ata-miR408-3p	16.13	3.04	0	1.32	0.86	0.83	2.6	0	0	0	0.09	0.06
ata-miR408-5p	24.19	21.28	25.63	0.05	0.11	0.05	0	0	7.77	0.05	0.06	0.03
ata-miR5168-3p	0	3.04	0	0.99	0.82	0.86	5.2	0	3.88	0.7	1.01	1.11
ata-miR5168-5p	16.13	24.32	34.17	0	0.04	0	0	0	3.88	0	0.06	0
ata-miR528-5p	3334.06	3054.75	2711.98	994.48	927.29	978.7	1738.78	1454.09	2054.68	156.06	135.98	143.55
ata-miR9677-3p	4.03	6.08	21.35	0.21	0.09	0.15	0	9.63	120.41	0.11	0.12	0
ata-miR9772a-5p	0	3.04	0	0	0	0	7.8	0	23.3	0.05	0.2	0.06
ata-miR9772b-5p	0	3.04	0	0	0	0	7.8	0	19.42	0.05	0.2	0.06
ata-miR9776-5p	20.16	9.12	21.35	0.03	0.04	0.05	2.6	0	19.42	0.03	0.03	0.03
ata-miR9863a-3p	721.64	702.14	666.25	934.32	930.96	936.23	1052.63	847.42	1075.89	1546.58	1370.51	1549.11
ata-miR9863b-3p	721.64	702.14	666.25	934.32	930.96	936.23	1052.63	847.42	1075.89	1546.58	1370.51	1549.11
ath-miR156a-3p	0	0	0	0.14	0.15	0.1	0	0	0	0.05	0.06	0.13
ath-miR156a-5p	233.83	206.69	187.92	75.75	81.1	109.43	166.34	77.04	112.64	89.86	116.07	177.87
ath-miR156b-5p	237.86	206.69	187.92	75.89	81.18	109.7	166.34	77.04	112.64	89.94	116.07	177.9
ath-miR156c-5p	233.83	206.69	187.92	75.75	81.1	109.43	166.34	77.04	112.64	89.86	116.07	177.87
ath-miR156d-5p	229.8	206.69	187.92	75.06	80.27	108.77	158.54	67.41	108.75	89.05	115.12	175.65
ath-miR156e	229.8	206.69	187.92	75.11	80.27	108.77	158.54	67.41	108.75	89.02	115.12	175.71
ath-miR156f-3p	8.06	6.08	4.27	0.02	0.02	0.02	2.6	0	27.19	0	0	0
ath-miR156f-5p	229.8	206.69	187.92	75.11	80.27	108.77	158.54	67.41	108.75	89.02	115.12	175.71
ath-miR156g	20.16	36.47	12.81	6.36	6.6	8.59	18.19	0	3.88	2.31	2.99	5.76
ath-miR156h	0	6.08	0	0.02	0.07	0	5.2	9.63	11.65	0.08	0.06	0.09
ath-miR156i	12.09	15.2	21.35	0.12	0.26	0.1	7.8	0	0	0.27	0.06	0.16
ath-miR156j	0	12.16	8.54	7.53	8.5	8.51	2.6	9.63	0	18.62	17.21	17.98
ath-miR157a-5p	346.71	419.46	405.73	14.6	15.07	17.2	283.3	260	252.47	72.98	98.66	144.69
ath-miR157b-5p	346.71	419.46	405.73	14.6	15.07	17.2	283.3	260	252.47	72.98	98.66	144.69
ath-miR157c-3p	72.57	18.24	29.9	0	0	0	0	19.26	0	0	0	0.06
ath-miR157c-5p	346.71	419.46	405.73	14.9	15.37	17.39	278.1	260	252.47	73.33	98.89	145.01
ath-miR157d	52.41	18.24	46.98	0.35	0.47	0.61	10.4	38.52	0	1.29	1.27	1.84
ath-miR159a	4317.75	4784.25	4565.53	3220.77	3384.1	2640.28	7321.6	4978.57	6016.45	3455.74	4510.76	3538.65
ath-miR159b-3p	213.67	255.32	294.69	163.05	176.76	137	389.86	664.45	314.61	171.93	213.83	165.05
ath-miR159b-5p	4.03	12.16	0	0.02	0.02	0.02	2.6	0	3.88	0	0	0.09
ath-miR159c	72.57	72.95	123.85	57.34	69.18	49.64	116.96	317.78	100.99	66.76	79.18	65.59
ath-miR160a-5p	0	0	0	1.48	1.1	1	0	19.26	3.88	4.26	6.01	6.39
ath-miR160b	0	0	0	1.48	1.1	1.03	0	19.26	3.88	4.26	6.01	6.39
ath-miR160c-5p	0	0	0	1.48	1.1	1	0	19.26	3.88	4.26	6.01	6.39
ath-miR163	8.06	3.04	12.81	0.03	0.02	0.05	2.6	0	7.77	0	0.06	0.06
ath-miR164a	2471.32	2303.98	2464.27	628.58	572.29	588.62	2159.83	2975.59	2276.07	975.52	903.25	881.73
ath-miR164b-3p	4.03	0	0	0.56	0.3	0.39	0	0	3.88	0.48	0.63	1.49
ath-miR164b-5p	2737.4	2538.02	2724.8	680.29	623.02	637.65	2534.1	3553.37	2637.29	1037.72	958.57	943.71
ath-miR164c-5p	334.62	273.56	290.42	54.38	52.64	52.06	395.06	645.19	384.52	63.25	56.48	63.5
ath-miR165a-3p	4.03	0	0	2.75	3.2	1.83	0	0	0	2.33	2.04	1.96
ath-miR165a-5p	282.21	389.06	1106.15	0.07	0.04	0.05	0	240.74	3.88	0.11	0.03	0.09
ath-miR165b	4.03	0	0	2.75	3.18	1.83	0	0	0	2.33	2.04	1.96
ath-miR166a-3p	681.33	626.15	503.96	2557.48	2597.07	2627.09	839.5	934.08	765.16	2441.95	2378.08	2080.84
ath-miR166a-5p	68.54	127.66	345.94	0	0	0.05	0	57.78	0	0	0.03	0.09
ath-miR166b-3p	681.33	626.15	503.96	2557.45	2596.98	2627.09	839.5	934.08	765.16	2441.9	2377.7	2080.58
ath-miR166b-5p	68.54	127.66	345.94	0	0	0.05	0	57.78	0	0	0.03	0.09
ath-miR166c	1112.7	1097.28	832.81	2766.69	2825.11	2831.73	1484.07	1425.2	1417.69	3086.18	2987.79	2678.57
ath-miR166d	1112.7	1097.28	832.81	2766.71	2825.13	2831.73	1484.07	1425.2	1421.57	3086.13	2987.76	2678.6
ath-miR166e-3p	685.36	626.15	503.96	2558.81	2598.05	2628.12	839.5	934.08	761.28	2442.24	2377.68	2081.12
ath-miR166e-5p	0	0	0	0.05	0.06	0.07	2.6	0	15.54	0	0.03	0.09
ath-miR166f	685.36	626.15	503.96	2558.82	2598.05	2628.12	839.5	934.08	761.28	2442.27	2377.68	2081.12
ath-miR166g	1116.73	1097.28	832.81	2768.07	2826.19	2832.78	1484.07	1425.2	1417.69	3086.47	2987.73	2679.14
ath-miR167a-5p	290.27	288.76	384.38	65.41	59.34	68.89	371.67	491.12	380.64	58.72	56.48	75.15
ath-miR167b	294.3	300.92	375.83	71.02	64.57	74.69	379.47	510.38	392.29	61.59	59.36	78.98
ath-miR167c-5p	8.06	0	0	0.02	0.02	0.12	0	0	0	0.05	0.06	0
ath-miR167d	44.35	45.59	51.25	100.06	90.63	101.96	36.39	125.19	54.38	31.28	30.84	39.47
ath-miR168a-3p	32.25	6.08	38.44	3.44	2.59	5.04	2.6	0	15.54	5.2	5.78	20.29
ath-miR168a-5p	112.88	158.06	55.52	272.89	272.8	339.21	116.96	125.19	93.22	391.02	439.06	747.9
ath-miR168b-5p	124.98	158.06	51.25	273.29	273.28	339.88	114.36	115.56	93.22	390.62	438.86	747.05
ath-miR169a-5p	8.06	30.4	12.81	0.85	0.71	0.95	5.2	9.63	19.42	0.38	0.75	1.01
ath-miR169b-5p	32.25	82.07	64.06	45.85	38.52	47.29	33.79	19.26	38.84	45.92	40.86	86.16
ath-miR169c	48.38	82.07	64.06	45.73	38.45	46.99	33.79	19.26	38.84	45.79	40.77	86.04
ath-miR169d	4.03	18.24	12.81	0.03	0	0	0	9.63	0	0	0	0.03
ath-miR169e	4.03	18.24	12.81	0	0.02	0	5.2	9.63	23.3	0	0	0.06
ath-miR169f-5p	8.06	18.24	12.81	0.03	0.02	0	0	9.63	3.88	0.08	0.06	0.13
ath-miR169g-5p	4.03	18.24	12.81	0	0	0	0	9.63	3.88	0.08	0.06	0.16
ath-miR169h	4.03	3.04	21.35	0.14	0.07	0.24	0	9.63	0	0	0	0.06
ath-miR169i	0	3.04	21.35	0.09	0.04	0.1	0	0	0	0	0	0
ath-miR169j	0	3.04	21.35	0.09	0.04	0.1	0	0	0	0	0	0
ath-miR169k	4.03	3.04	21.35	0.1	0.07	0.27	0	0	0	0	0	0.06
ath-miR169l	0	0	4.27	0.09	0.04	0.15	2.6	9.63	7.77	0.03	0	0.03
ath-miR169m	4.03	3.04	21.35	0.09	0.04	0.12	0	0	0	0.03	0	0
ath-miR169n	0	3.04	21.35	0.09	0.04	0.1	0	0	0	0	0	0
ath-miR170-3p	0	0	4.27	0.49	0.58	0.59	0	0	0	0.72	0.37	1.04
ath-miR171a-3p	16.13	3.04	0	0.68	0.6	0.61	0	0	3.88	1.34	0.72	0.98
ath-miR171b-3p	84.66	130.7	145.21	67.93	63.95	76.5	75.37	38.52	77.68	69.61	99.75	157.86
ath-miR171c-3p	84.66	130.7	145.21	67.95	63.99	76.5	75.37	38.52	77.68	69.61	99.75	157.89
ath-miR172a	4.03	0	4.27	0.17	0.24	0.15	0	0	0	0.27	0.43	0.95
ath-miR172b-3p	0	0	4.27	0.17	0.24	0.15	0	0	0	0.27	0.43	0.95
ath-miR172c	4.03	0	12.81	0	0	0.05	2.6	9.63	3.88	0	0	0.16
ath-miR172d-3p	0	0	8.54	0.05	0	0.02	5.2	0	3.88	0	0	0.13
ath-miR1888b	0	0	12.81	0.03	0	0	13	0	7.77	0.03	0	0
ath-miR2936	12.09	3.04	4.27	0.02	0	0	10.4	9.63	3.88	0	0.06	0
ath-miR2937	40.32	15.2	12.81	0.16	0.11	0.1	0	9.63	3.88	0	0.03	0.06
ath-miR2938	0	6.08	4.27	0.02	0.06	0	0	0	3.88	0.05	0	0
ath-miR319a	20.16	36.47	38.44	5.74	4.37	5.94	18.19	67.41	31.07	13.52	11.88	17.06
ath-miR319b	24.19	33.44	42.71	7.23	5.86	7.19	18.19	77.04	34.96	16.44	13.93	20.07
ath-miR319c	8.06	9.12	4.27	2.29	1.84	2.2	18.19	28.89	7.77	3.11	2.85	3.36
ath-miR3440b-3p	0	6.08	12.81	0	0.04	0.02	0	0	3.88	0.03	0	0
ath-miR390a-5p	225.76	367.79	251.98	13.4	11.92	12.77	90.97	77.04	248.58	12.82	13.93	15.57
ath-miR390b-5p	225.76	367.79	251.98	13.4	11.96	12.77	90.97	77.04	248.58	12.82	13.93	15.57
ath-miR391-5p	12.09	12.16	25.63	0.07	0.04	0.02	0	0	7.77	0	0	0
ath-miR3932b-5p	8.06	3.04	8.54	0	0.06	0	0	0	15.54	0.08	0	0.03
ath-miR3933	0	9.12	8.54	0.05	0.02	0	2.6	0	0	0	0	0.06
ath-miR393a-5p	32.25	39.51	29.9	5.79	5.49	6.51	2.6	9.63	7.77	3.49	3.77	7.12
ath-miR393b-5p	32.25	39.51	29.9	5.79	5.49	6.51	2.6	9.63	7.77	3.49	3.77	7.12
ath-miR394a	0	3.04	0	0.12	0	0	2.6	0	0	0.08	0.14	0.16
ath-miR394b-5p	0	6.08	0	0.12	0	0	0	0	0	0.08	0.14	0.16
ath-miR395a	12.09	24.32	0	74.99	71.45	76.55	7.8	9.63	23.3	1.31	1.06	0.92
ath-miR395b	4.03	0	0	0.09	0.11	0.07	0	0	0	0	0.06	0
ath-miR395c	4.03	0	0	0.09	0.11	0.07	0	0	0	0	0.06	0
ath-miR395d	12.09	24.32	0	74.99	71.45	76.55	7.8	9.63	23.3	1.31	1.06	0.92
ath-miR395e	12.09	24.32	0	74.97	71.38	76.33	7.8	9.63	23.3	1.31	1.06	0.92
ath-miR395f	4.03	0	0	0.09	0.11	0.07	0	0	0	0	0.06	0
ath-miR396a-3p	4.03	3.04	0	0.07	0.04	0.07	36.39	0	15.54	0.03	0	0.03
ath-miR396a-5p	0	0	0	0.14	0.2	0.07	0	0	0	0.35	0.12	0.19
ath-miR396b-3p	4.03	9.12	4.27	0.02	0.09	0.05	0	0	0	0.05	0	0.13
ath-miR396b-5p	12.09	9.12	0	8.35	7.5	7.44	2.6	9.63	0	7.94	11.05	8.01
ath-miR397a	564.41	519.76	589.38	172.84	202.67	246.13	327.48	221.48	368.99	2.63	4.11	5.41
ath-miR397b	0	3.04	4.27	0.24	0.11	0.02	0	9.63	0	0.03	0	0
ath-miR398a-3p	4.03	0	4.27	0.4	0.47	0.66	0	0	3.88	0.03	0.09	0.06
ath-miR398a-5p	0	0	0	0	0	0.02	10.4	0	15.54	0.03	0	0.09
ath-miR398b-3p	36.28	6.08	17.08	3.22	2.92	4.62	2.6	0	3.88	0.03	0.09	0.44
ath-miR398c-3p	36.28	6.08	17.08	3.22	2.92	4.62	2.6	0	3.88	0.03	0.09	0.44
ath-miR399b	36.28	27.36	12.81	1.88	2.25	2.45	0	0	11.65	0.62	0.63	1.3
ath-miR399c-3p	32.25	24.32	8.54	1.88	2.27	2.37	2.6	0	0	0.38	0.4	1.04
ath-miR399e	0	0	0	0.16	0	0.05	0	9.63	0	0	0.06	0
ath-miR400	16.13	12.16	29.9	0	0	0	0	0	0	0	0	0.03
ath-miR404	4.03	21.28	29.9	0.02	0	0	5.2	19.26	11.65	0.03	0	0
ath-miR405a	0	3.04	0	0.33	0.26	0.51	0	0	0	0	0.06	0.19
ath-miR405b	0	3.04	0	0.33	0.26	0.51	0	0	0	0	0.06	0.19
ath-miR405d	0	3.04	0	0.33	0.26	0.51	0	0	0	0	0.06	0.19
ath-miR406	20.16	12.16	4.27	0	0	0	5.2	9.63	0	0	0	0
ath-miR408-3p	8.06	6.08	4.27	2.09	1.54	1.57	2.6	0	0	0.05	0.14	0.13
ath-miR408-5p	177.39	142.86	149.48	0.07	0.15	0.1	0	48.15	0	0	0.12	0.03
ath-miR414	4.03	9.12	12.81	0.21	0.06	0.12	5.2	0	27.19	0.16	0.23	0.06
ath-miR419	0	3.04	0	0.82	0.63	0.46	13	0	15.54	0.21	0.32	0.16
ath-miR4228-3p	20.16	85.11	29.9	0.16	0.5	0.44	33.79	38.52	42.72	0.03	0.26	0.22
ath-miR4243	0	0	0	0	0	0	7.8	9.63	23.3	0	0	0.03
ath-miR472-3p	4.03	6.08	4.27	6.03	4.13	3.57	0	0	0	3.11	3.51	2.53
ath-miR5013	8.06	0	0	0.1	0.15	0.24	0	0	0	0.03	0	0.03
ath-miR5015	0	0	4.27	0	0.02	0	2.6	0	0	0.05	0.14	0.06
ath-miR5019	28.22	12.16	25.63	0.02	0.06	0	2.6	19.26	163.13	0.03	0.06	0.03
ath-miR5020a	4.03	6.08	0	0.03	0.06	0.02	0	0	3.88	0.03	0.06	0
ath-miR5020b	16.13	12.16	21.35	0	0	0.02	13	9.63	7.77	0	0.03	0.03
ath-miR5020c	8.06	24.32	29.9	0.03	0.09	0.1	5.2	0	11.65	0.03	0.09	0.03
ath-miR5021	32.25	45.59	98.23	1.11	1.17	1.39	33.79	28.89	46.61	0.7	0.98	1.08
ath-miR5640	4.03	12.16	12.81	0.07	0	0	0	0	0	0	0	0
ath-miR5641	20.16	30.4	17.08	0.03	0.04	0.05	5.2	9.63	0	0.03	0.09	0.13
ath-miR5648-3p	4.03	3.04	4.27	0.02	0	0	7.8	9.63	27.19	0	0	0
ath-miR5652	36.28	9.12	21.35	0	0	0	2.6	9.63	0	0	0	0
ath-miR5653	0	0	4.27	0	0.07	0.07	7.8	0	19.42	0	0	0
ath-miR5654-3p	44.35	3.04	21.35	0.03	0.06	0.02	41.59	96.3	69.91	0.03	0.06	0
ath-miR5655	4.03	3.04	17.08	0.02	0	0.07	25.99	0	81.57	0	0.03	0.06
ath-miR5656	12.09	12.16	0	0.03	0.04	0.02	25.99	38.52	42.72	0.03	0	0.22
ath-miR5657	12.09	0	17.08	0.09	0	0	0	0	3.88	0.05	0	0
ath-miR5658	4.03	12.16	8.54	0.12	0.04	0.05	7.8	0	7.77	0	0	0.06
ath-miR5660	0	3.04	0	0.07	0.04	0.02	18.19	0	7.77	0	0.03	0.16
ath-miR5662	0	0	0	0.43	0.26	0.37	0	0	11.65	0.48	0.69	0.25
ath-miR5998a	4.03	9.12	0	0.03	0.04	0.02	0	0	19.42	0	0.03	0
ath-miR5998b	4.03	6.08	0	0	0.04	0.02	0	0	11.65	0	0.03	0.03
ath-miR773b-5p	24.19	18.24	4.27	0	0	0	0	0	3.88	0	0	0.03
ath-miR774b-3p	0	0	0	0.42	0.22	0.1	2.6	0	0	0	0	0
ath-miR774b-5p	0	6.08	17.08	0	0	0.02	5.2	9.63	3.88	0	0	0.03
ath-miR777	0	0	0	0.09	0.09	0.1	0	9.63	0	0	0.09	0
ath-miR780.1	8.06	9.12	8.54	0.31	0.19	0.22	7.8	0	11.65	0	0.09	0
ath-miR8165	0	0	8.54	0.03	0.06	0.07	2.6	0	7.77	0.05	0	0
ath-miR8166	16.13	9.12	8.54	0.02	0	0.1	0	0	0	0	0	0
ath-miR8167a	20.16	21.28	0	0	0.04	0.02	0	0	0	0.05	0	0.09
ath-miR8167b	20.16	21.28	0	0	0.04	0.02	0	0	0	0.05	0	0.09
ath-miR8167c	20.16	21.28	0	0	0.04	0.02	0	0	0	0.05	0	0.09
ath-miR8167d	20.16	21.28	0	0	0.04	0.02	0	0	0	0.05	0	0.09
ath-miR8167e	20.16	21.28	0	0	0.04	0.02	0	0	0	0.05	0	0.09
ath-miR8167f	20.16	21.28	0	0	0.04	0.02	0	0	0	0.05	0	0.09
ath-miR8175	48.38	36.47	46.98	12.27	12.57	12.7	57.18	529.64	85.45	5.74	5.98	5.76
ath-miR8176	4.03	6.08	17.08	0.05	0	0	0	0	0	0	0.03	0
ath-miR8180	8.06	12.16	4.27	0	0.06	0	7.8	0	0	0	0.03	0
ath-miR8182	4.03	0	4.27	0.02	0	0.05	2.6	0	15.54	0	0	0
ath-miR824-5p	0	3.04	0	0	0.04	0.2	2.6	0	3.88	0	0	0
ath-miR827	0	3.04	0	0.23	0.17	0.2	0	0	0	0.13	0.14	0.32
ath-miR830-3p	24.19	33.44	12.81	0	0.02	0	2.6	0	0	0	0	0.03
ath-miR831-3p	0	6.08	0	0	0.04	0.02	2.6	0	19.42	0.05	0.03	0
ath-miR831-5p	16.13	18.24	51.25	0.03	0.09	0.05	0	28.89	0	0.03	0.06	0
ath-miR832-5p	8.06	21.28	4.27	0	0	0	2.6	28.89	0	0	0	0
ath-miR835-3p	28.22	3.04	8.54	0.02	0.02	0	5.2	0	15.54	0	0	0.03
ath-miR837-3p	0	12.16	8.54	0	0	0	5.2	9.63	46.61	0	0	0.03
ath-miR841b-5p	16.13	3.04	17.08	0.03	0	0	2.6	9.63	7.77	0	0	0.03
ath-miR845b	0	3.04	8.54	0.1	0.33	0.22	2.6	0	11.65	0.78	0.43	0.38
ath-miR846-3p	0	6.08	8.54	0	0	0	20.79	0	19.42	0	0	0.03
ath-miR849	0	0	0	0	0.02	0	7.8	0	31.07	0	0.03	0
ath-miR851-3p	40.32	24.32	25.63	0	0	0	2.6	0	0	0	0	0
ath-miR851-5p	68.54	130.7	247.71	0	0.04	0.02	0	19.26	11.65	0.03	0.12	0.06
ath-miR854a	16.13	3.04	17.08	0.05	0.06	0.02	2.6	28.89	27.19	0.05	0	0
ath-miR854b	16.13	3.04	17.08	0.05	0.06	0.02	2.6	28.89	27.19	0.05	0	0
ath-miR854c	16.13	3.04	17.08	0.05	0.06	0.02	2.6	28.89	27.19	0.05	0	0
ath-miR854d	16.13	3.04	17.08	0.05	0.06	0.02	2.6	28.89	27.19	0.05	0	0
ath-miR854e	16.13	3.04	17.08	0.05	0.06	0.02	2.6	28.89	27.19	0.05	0	0
ath-miR855	8.06	6.08	8.54	0.02	0.02	0.05	7.8	9.63	15.54	0	0.06	0.06
ath-miR858a	0	0	4.27	0.14	0.17	0.2	0	48.15	0	0.27	0.32	0.51
ath-miR858b	4.03	0	0	0.12	0.11	0.24	0	0	0	0.24	0.32	0.51
ath-miR862-5p	737.77	656.54	978.02	0.37	0.19	0.27	75.37	288.89	73.8	0.48	0.26	0.95
ath-miR866-3p	8.06	3.04	4.27	0.05	0	0.02	5.2	0	3.88	0	0.06	0.06
ath-miR866-5p	0	3.04	4.27	0.03	0	0.1	2.6	0	3.88	0	0	0
ath-miR869.2	197.54	155.02	166.56	0.05	0	0	5.2	96.3	3.88	0.08	0	0.03
atr-miR156a	346.71	419.46	405.73	14.59	15.16	17.22	280.7	260	252.47	73.07	98.77	144.69
atr-miR156b	229.8	206.69	187.92	75.25	80.4	109.06	158.54	77.04	108.75	89.08	115.12	175.75
atr-miR156c	346.71	419.46	405.73	14.59	15.07	17.2	280.7	260	252.47	72.98	98.63	144.66
atr-miR156d	233.83	206.69	187.92	75.8	81.1	109.45	158.54	77.04	108.75	89.86	116.07	177.87
atr-miR159	4325.81	4817.69	4578.34	3296.47	3476.8	2712.22	7376.18	4988.2	6020.33	3493.91	4556.94	3570.4
atr-miR160	0	0	0	1.48	1.1	1.05	0	19.26	3.88	4.26	6.01	6.39
atr-miR164a	2737.4	2538.02	2724.8	680.29	623.02	637.65	2534.1	3553.37	2637.29	1037.72	958.57	943.71
atr-miR164b	2471.32	2297.9	2464.27	628.58	572.29	588.62	2159.83	2975.59	2276.07	975.52	903.25	881.73
atr-miR166a	681.33	626.15	503.96	2557.36	2596.83	2626.9	839.5	934.08	765.16	2441.49	2377.76	2080.24
atr-miR166b	1112.7	1097.28	832.81	2768.15	2826.67	2833.22	1486.67	1425.2	1417.69	3087.49	2988.71	2680.69
atr-miR166c	1116.73	1097.28	832.81	2768.07	2826.19	2832.78	1484.07	1425.2	1417.69	3086.47	2987.73	2679.14
atr-miR166d	685.36	629.19	503.96	2563.41	2604.57	2631.35	844.7	934.08	765.16	2446.27	2381.76	2085.21
atr-miR167	314.46	343.47	461.25	1047.9	874.95	1153.83	382.06	491.12	469.97	628.03	563.93	816.21
atr-miR168	100.79	151.98	51.25	272.81	272.67	339.09	119.56	125.19	93.22	390.73	438.95	747.74
atr-miR169c	4.03	3.04	21.35	0.05	0	0.02	0	0	0	0.03	0	0.03
atr-miR171a	12.09	0	4.27	0.07	0.09	0.1	0	9.63	0	0.35	0.2	0.28
atr-miR171b	32.25	36.47	12.81	27.8	26.23	39.53	13	28.89	27.19	23.39	24.31	41.85
atr-miR171c	16.13	0	8.54	0.1	0.13	0.12	0	0	11.65	0.38	0.23	0.41
atr-miR319a	24.19	39.51	42.71	7.23	5.84	7.22	18.19	77.04	38.84	16.44	13.93	20.07
atr-miR319b	4.03	12.16	0	0.17	0.17	0.1	2.6	19.26	7.77	0.35	0.2	0.19
atr-miR319c	24.19	39.51	42.71	7.23	5.84	7.22	18.19	77.04	34.96	16.44	13.93	20.07
atr-miR319d	4.03	12.16	0	0.17	0.17	0.1	2.6	19.26	7.77	0.35	0.2	0.19
atr-miR319e	4.03	12.16	0	0.17	0.17	0.1	2.6	19.26	7.77	0.35	0.2	0.19
atr-miR390.1	1326.37	2133.76	1020.73	13.51	12.04	12.77	90.97	77.04	357.34	12.82	13.98	15.61
atr-miR390.2	1326.37	2133.76	1020.73	13.51	12.04	12.77	90.97	77.04	357.34	12.74	13.87	15.57
atr-miR393	36.28	39.51	29.9	5.89	5.58	6.61	2.6	9.63	7.77	3.49	3.77	7.19
atr-miR394	0	6.08	0	0.12	0.02	0	0	0	0	0.08	0.14	0.16
atr-miR395	16.13	27.36	4.27	73.74	70.41	74.83	7.8	9.63	19.42	1.31	1.04	0.89
atr-miR396b	12.09	9.12	0	8.31	7.39	7.46	0	9.63	0	7.94	11.02	8.01
atr-miR396c	0	0	8.54	0.12	0.07	0.2	0	0	0	0.16	0.09	0.09
atr-miR396d	24.19	9.12	12.81	0.47	0.73	0.83	5.2	38.52	0	1.05	1.09	1.14
atr-miR396e	0	0	0	0.14	0.07	0.12	0	0	0	0.13	0.06	0.09
atr-miR397a	36.28	33.44	42.71	5.74	6.49	6.21	15.59	0	31.07	0.03	0.03	0.09
atr-miR397b	44.35	9.12	8.54	0.5	0.71	0.91	2.6	19.26	3.88	0	0	0.03
atr-miR398	12.09	3.04	4.27	0.28	0.24	0.27	0	0	3.88	0.05	0.12	0.06
atr-miR535	5841.66	5702.2	6337.93	6947.95	6954.99	6422.69	2848.59	2869.66	3534.52	5123.02	4386.15	5536.81
atr-miR8551	0	3.04	0	0	0.02	0.17	0	0	0	0.03	0	0
atr-miR8552b	4.03	9.12	8.54	0	0	0.07	18.19	0	69.91	0	0.03	0.09
atr-miR8552c	8.06	12.16	12.81	0	0.04	0.02	0	0	0	0	0	0
atr-miR8553a	8.06	6.08	17.08	0.03	0	0	0	0	0	0	0	0
atr-miR8553b	4.03	0	8.54	0	0	0.05	0	0	85.45	0	0	0
atr-miR8558a	0	0	0	0.76	0.48	0.22	2.6	0	3.88	0.24	0.2	0.25
atr-miR8558b	270.11	185.41	222.08	316.92	249.94	222.77	194.93	173.34	182.55	169.55	229.95	156.34
atr-miR8559	32.25	39.51	0	0	0.02	0.02	0	0	7.77	0.03	0.09	0
atr-miR8561.1	0	6.08	111.04	0	0	0.05	0	0	0	0	0	0
atr-miR8566	20.16	0	12.81	0.03	0.15	0.15	0	0	11.65	0	0.03	0.13
atr-miR8569	12.09	9.12	0	0.24	0.13	0.34	13	38.52	27.19	0.16	0.35	0.19
atr-miR8577	0	3.04	4.27	0.28	0.26	0.17	13	9.63	3.88	0.13	0.23	0.16
atr-miR8579	0	0	0	0.1	0.07	0.07	0	0	0	0.03	0	0
atr-miR8580	12.09	0	0	0.02	0.04	0	0	115.56	0	0.08	0	0
atr-miR8584	4.03	18.24	25.63	0.05	0.07	0.07	5.2	9.63	15.54	0.05	0	0.06
atr-miR8587	28.22	18.24	12.81	0	0	0	0	0	3.88	0.03	0	0.03
atr-miR8590	8.06	0	21.35	0.03	0	0.07	2.6	0	3.88	0	0.03	0.03
atr-miR8591	0	3.04	8.54	0.02	0.04	0.05	5.2	9.63	31.07	0	0	0
atr-miR8595	48.38	9.12	34.17	0	0	0	0	0	0	0	0	0
atr-miR8597	4.03	0	8.54	0.1	0.06	0.02	0	0	0	0	0	0
atr-miR8601	0	3.04	0	0.1	0.04	0.12	10.4	0	3.88	0	0.06	0.06
atr-miR8602	0	3.04	0	0.4	0.28	0.46	2.6	28.89	0	1.74	1.73	2.75
atr-miR8606	4.03	0	0	0.02	0.02	0.15	0	0	0	0	0.03	0
atr-miR8608	0	0	0	0.02	0.04	0.05	0	0	0	0	0.09	0.09
atr-miR8609	0	0	0	0.07	0.06	0.02	0	0	0	0.03	0.06	0
atr-miR8610.1	4.03	24.32	34.17	0.02	0.02	0	2.6	9.63	3.88	0	0.03	0
atr-miR8613	169.32	103.34	42.71	0.02	0.02	0	0	0	0	0	0.03	0.09
bcy-miR156	346.71	419.46	405.73	14.55	15.07	17.12	283.3	260	244.7	72.82	98.6	144.53
bcy-miR396a	0	0	0	0.14	0.24	0.07	0	0	0	0.35	0.12	0.19
bcy-miR396b	12.09	9.12	0	7.96	7.16	7.17	0	9.63	0	7.51	10.36	7.53
bcy-miR529	0	0	0	0.05	0	0.15	0	0	3.88	0	0.06	0.03
bdi-miR156a	0	12.16	8.54	7.15	8.2	7.95	2.6	9.63	0	18.27	17.18	17.88
bdi-miR156b-5p	229.8	206.69	187.92	75.06	80.27	108.77	161.14	67.41	108.75	89.02	115.12	175.71
bdi-miR156c	229.8	206.69	187.92	75.06	80.29	108.77	158.54	77.04	108.75	89.05	115.12	175.59
bdi-miR156d-5p	229.8	206.69	187.92	75.06	80.29	108.74	158.54	77.04	108.75	89.02	115.12	175.65
bdi-miR156e-5p	233.83	206.69	187.92	75.8	81.1	109.45	158.54	77.04	108.75	89.86	116.07	177.87
bdi-miR156f-5p	64.5	63.83	59.79	14.83	14.88	18.47	54.58	48.15	31.07	29.26	38.3	56.12
bdi-miR156g-5p	229.8	206.69	187.92	75.06	80.29	108.77	158.54	67.41	108.75	89.05	115.12	175.59
bdi-miR156h-5p	229.8	206.69	187.92	75.06	80.29	108.74	158.54	77.04	108.75	89.02	115.12	175.65
bdi-miR156i-5p	233.83	206.69	187.92	75.75	81.1	109.45	161.14	77.04	108.75	89.86	116.07	177.87
bdi-miR156j	0	12.16	8.54	7.34	8.3	8.05	7.8	0	0	18.51	17.44	18.04
bdi-miR159a-3p	0	0	8.54	2.19	2.25	1.59	10.4	9.63	11.65	2.01	2.65	2.5
bdi-miR159b-3p.1	185.45	224.93	269.06	120.3	127.5	104.88	345.68	616.3	291.31	114.96	144.9	112.91
bdi-miR159c	4.03	6.08	4.27	0.19	0.24	0.1	0	0	7.77	0.16	0.29	0.25
bdi-miR160a-3p	0	9.12	4.27	0.05	0.06	0.02	2.6	67.41	3.88	0.03	0	0.16
bdi-miR160a-5p	0	0	0	1.48	1.1	1	0	19.26	3.88	4.26	6.01	6.39
bdi-miR160b-3p	12.09	6.08	12.81	0	0	0	0	0	7.77	0	0	0
bdi-miR160b-5p	0	0	0	1.48	1.1	1	0	19.26	3.88	4.26	6.01	6.39
bdi-miR160c-3p	28.22	9.12	21.35	0	0	0	0	0	7.77	0	0	0
bdi-miR160c-5p	0	0	0	1.48	1.1	1	0	19.26	3.88	4.26	6.01	6.39
bdi-miR160d-5p	0	0	0	1.48	1.1	1	0	19.26	3.88	4.26	6.01	6.39
bdi-miR160e-3p	20.16	9.12	21.35	0	0.02	0	7.8	0	31.07	0	0	0.03
bdi-miR160f	0	0	0	0.12	0.09	0.02	0	0	0	0.38	0.29	0.44
bdi-miR164a-3p	72.57	27.36	51.25	0.02	0.02	0	0	9.63	0	0.03	0.03	0
bdi-miR164a-5p	2519.69	2300.94	2472.82	634.42	578	593.81	2172.83	2985.22	2283.84	982.44	908.97	889.46
bdi-miR164b	2491.47	2310.06	2481.36	632.76	576.55	592.27	2172.83	2985.22	2279.96	981.72	908.25	888.41
bdi-miR164c-3p	32.25	15.2	8.54	0	0	0	0	0	0	0.05	0	0
bdi-miR164c-5p	491.84	480.25	495.42	101.43	95.08	98.32	257.31	308.15	388.41	153.37	129.99	145.96
bdi-miR164e	2471.32	2297.9	2464.27	628.58	572.29	588.62	2159.83	2975.59	2276.07	975.52	903.25	881.73
bdi-miR164f	661.17	729.49	764.48	185.02	163.77	158.99	1192.98	1656.31	1161.34	533.91	510.36	465.86
bdi-miR166a-3p	681.33	626.15	503.96	2558.7	2598.22	2628.14	842.1	934.08	769.05	2442.65	2378.28	2081.91
bdi-miR166a-5p	12.09	0	21.35	0.02	0	0.02	0	0	3.88	0	0	0
bdi-miR166b-3p	1112.7	1097.28	832.81	2766.71	2825.13	2831.73	1484.07	1425.2	1421.57	3086.13	2987.76	2678.6
bdi-miR166b-5p	0	3.04	4.27	0.07	0.02	0.05	0	0	0	0.11	0.06	0.06
bdi-miR166c-3p	1116.73	1097.28	832.81	2768.07	2826.19	2832.78	1484.07	1425.2	1417.69	3086.47	2987.73	2679.14
bdi-miR166c-5p	4.03	21.28	12.81	0.02	0.02	0	0	0	0	0	0	0.06
bdi-miR166d-3p	681.33	626.15	503.96	2557.36	2596.83	2626.9	839.5	934.08	765.16	2441.49	2377.76	2080.24
bdi-miR166e-3p	1116.73	1097.28	832.81	2768.29	2826.39	2833.03	1484.07	1425.2	1417.69	3086.74	2988.14	2679.52
bdi-miR166e-5p	44.35	42.55	42.71	40.63	43.51	67.62	18.19	0	34.96	28.11	30.07	89.99
bdi-miR166f	451.53	498.49	345.94	279.28	297.43	270.81	688.76	510.38	706.9	725.8	682.33	673.73
bdi-miR166g-5p	24.19	15.2	17.08	0	0	0	0	0	0	0	0	0
bdi-miR166h-3p	0	3.04	0	0.99	0.82	0.86	5.2	0	3.88	0.7	1.01	1.11
bdi-miR166i-3p	1112.7	1097.28	832.81	2766.71	2825.13	2831.73	1484.07	1425.2	1421.57	3086.13	2987.76	2678.6
bdi-miR166j	4.03	9.12	12.81	42.09	39.77	39.07	10.4	0	34.96	30.63	24.74	28.65
bdi-miR167a	294.3	297.88	375.83	70.85	64.42	74.37	379.47	510.38	392.29	61.48	59.27	78.91
bdi-miR167b	310.43	291.8	388.65	62.75	57	65.44	371.67	491.12	384.52	58.15	55.96	74.7
bdi-miR167c-3p	0	9.12	0	0.07	0	0.07	0	28.89	0	0	0	0
bdi-miR167c-5p	314.46	343.47	452.71	1029.49	860.21	1134.14	366.47	491.12	462.21	622.85	559.59	811.94
bdi-miR167d-5p	314.46	343.47	461.25	1047.87	874.93	1153.81	382.06	491.12	473.86	628.03	563.93	816.15
bdi-miR167e-5p	310.43	346.51	461.25	1047.63	874.84	1153.39	374.27	500.75	466.09	627.57	563.39	816.02
bdi-miR167f	290.27	288.76	375.83	62.75	57	65.42	371.67	491.12	384.52	58.15	55.96	74.7
bdi-miR167g	322.52	352.59	482.6	1048.44	875.58	1155.11	389.86	510.38	477.74	640.21	576.19	834.6
bdi-miR168-5p	40.32	57.75	17.08	0.1	0.06	0.12	2.6	9.63	0	0.08	0.2	0.35
bdi-miR169a-5p	8.06	30.4	17.08	0.83	0.69	0.93	0	19.26	0	0.38	0.81	0.98
bdi-miR169b	4.03	21.28	34.17	0.03	0.04	0.07	0	9.63	3.88	0.3	0.09	0.28
bdi-miR169c-3p	8.06	24.32	12.81	0.1	0.35	0.42	0	96.3	0	0.35	0.29	0.16
bdi-miR169c-5p	32.25	82.07	59.79	45.78	38.47	47.19	33.79	19.26	38.84	45.76	40.77	86.07
bdi-miR169d	0	0	0	0.23	0.07	0.05	0	0	0	0	0	0
bdi-miR169e-5p	4.03	0	12.81	0.1	0.04	0.17	2.6	9.63	0	0.03	0.03	0.03
bdi-miR169f	36.28	85.11	59.79	45.78	38.47	47.19	33.79	19.26	38.84	45.76	40.77	86.07
bdi-miR169g	0	0	4.27	0.14	0.04	0.17	0	9.63	0	0.03	0.03	0.03
bdi-miR169i	4.03	3.04	0	0.23	0.06	0.05	0	0	0	0	0	0
bdi-miR169m	8.06	24.32	34.17	0.03	0.04	0.07	0	9.63	3.88	0.3	0.09	0.28
bdi-miR171a	8.06	6.08	4.27	0.71	0.6	0.64	0	0	0	1.34	0.72	1.01
bdi-miR171b	403.15	379.94	491.15	83.05	81.87	106.3	369.07	269.63	454.44	127.06	123.09	318.06
bdi-miR171c-3p	423.31	413.38	499.69	108.98	106.24	143.16	382.06	288.89	477.74	148.33	144.93	355.42
bdi-miR171d-3p	419.28	395.14	516.77	95.02	96.56	125.08	389.86	279.26	466.09	143.39	137.56	348.67
bdi-miR171e	411.21	389.06	512.5	89.43	90.76	117.96	387.26	279.26	466.09	134.57	129.65	332.97
bdi-miR172a-3p	4.03	0	4.27	0.17	0.24	0.15	0	0	0	0.27	0.43	0.95
bdi-miR1878-3p	0	0	0	0	0.09	0	5.2	9.63	0	0.05	0	0
bdi-miR2118a	0	0	0	0.49	0.35	0.1	2.6	0	3.88	0.16	0.35	0.22
bdi-miR319b-3p	0	6.08	0	0	0	0	0	28.89	0	0.08	0.09	0
bdi-miR390a-5p	1390.87	2361.73	1093.33	13.51	12.04	12.77	90.97	77.04	353.45	12.69	13.84	15.54
bdi-miR393a	68.54	63.83	42.71	5.89	5.56	6.61	2.6	9.63	7.77	3.49	3.77	7.15
bdi-miR393b-5p	36.28	45.59	29.9	8.33	7.55	8.73	5.2	9.63	19.42	5.07	5.29	9.75
bdi-miR394	0	3.04	0	0.12	0	0	2.6	0	0	0.08	0.14	0.16
bdi-miR395a	0	0	0	1.93	1.51	1.86	0	0	0	0.08	0	0.09
bdi-miR395b	0	0	0	1.46	0.93	1.15	0	0	0	0.03	0.03	0
bdi-miR395c-3p	0	0	0	1.46	0.93	1.15	0	0	0	0.03	0.03	0
bdi-miR395c-5p	0	3.04	0	0.05	0.04	0.02	0	0	0	0.08	0	0
bdi-miR395e-3p	0	0	0	1.46	0.93	1.15	0	0	0	0.03	0	0
bdi-miR395f-3p	0	0	0	1.46	0.93	1.15	0	0	0	0.03	0	0
bdi-miR395g-3p	0	0	0	1.46	0.93	1.15	0	0	0	0.03	0	0
bdi-miR395h-3p	0	0	0	1.46	0.93	1.15	0	0	0	0.03	0.03	0
bdi-miR395j-3p	0	0	0	1.46	0.93	1.15	0	0	0	0.03	0.03	0
bdi-miR395k-3p	0	0	0	1.46	0.93	1.15	0	0	0	0.03	0.03	0
bdi-miR395k-5p	0	3.04	0	0.05	0.04	0.02	0	0	0	0.08	0	0
bdi-miR395l-3p	0	0	0	1.46	0.93	1.15	0	0	0	0.03	0.03	0
bdi-miR395m	0	0	0	1.46	0.93	1.15	0	0	0	0.03	0.03	0
bdi-miR395n-3p	0	0	0	1.46	0.93	1.15	0	0	0	0.03	0.03	0
bdi-miR395n-5p	8.06	15.2	12.81	0	0	0	2.6	0	0	0	0	0
bdi-miR395o-3p	0	0	0	1.46	0.93	1.15	0	0	0	0.03	0	0
bdi-miR395q	0	0	0	1.55	0.97	1.22	0	0	0	0.03	0	0
bdi-miR396b-3p	4.03	15.2	17.08	0.02	0.02	0	13	0	3.88	0	0.06	0
bdi-miR396c-3p	0	6.08	0	0.12	0.2	0.15	28.59	0	27.19	0.08	0.35	0.32
bdi-miR396c-5p	0	3.04	8.54	0.14	0.2	0.07	0	0	0	0.35	0.12	0.19
bdi-miR396d-3p	0	6.08	0	0.1	0.15	0.1	23.39	9.63	11.65	0.08	0.32	0.28
bdi-miR396d-5p	0	0	0	0.14	0.24	0.07	0	0	0	0.35	0.12	0.19
bdi-miR396e-3p	4.03	3.04	12.81	0.03	0.11	0.12	0	0	7.77	0.08	0.03	0.16
bdi-miR396e-5p	0	3.04	4.27	0.17	0.07	0.12	0	19.26	0	0.24	0.06	0.22
bdi-miR397a	697.45	689.98	726.04	187.56	220.92	262.4	389.86	250.37	431.13	3.14	4.83	6.52
bdi-miR397b-5p	197.54	206.69	213.54	28.57	35.34	34.64	119.56	48.15	155.36	1.26	1.67	2.18
bdi-miR398a	4.03	0	0	0.05	0.04	0.05	2.6	19.26	0	0	0.03	0
bdi-miR399b	12.09	3.04	4.27	5.63	5.32	8.42	0	0	0	0.32	0.49	0.63
bdi-miR399c	12.09	3.04	4.27	5.22	4.89	7.83	0	0	0	0.32	0.46	0.63
bdi-miR408-3p	12.09	6.08	4.27	2.02	1.41	1.49	2.6	0	0	0.05	0.14	0.13
bdi-miR408-5p	28.22	6.08	25.63	0.3	0.43	0.12	5.2	0	3.88	2.28	2.59	0.98
bdi-miR5049-3p	16.13	18.24	38.44	0.09	0.02	0.07	2.6	0	3.88	0	0	0
bdi-miR5054	32.25	39.51	25.63	6.33	6.05	5.58	57.18	86.67	73.8	2.39	2.22	2.53
bdi-miR5055	28.22	18.24	8.54	0.02	0.04	0	10.4	0	19.42	0	0	0.03
bdi-miR5056	56.44	24.32	34.17	0	0	0	2.6	0	3.88	0	0	0
bdi-miR5058	28.22	21.28	38.44	0.16	0.04	0.05	13	9.63	7.77	0.27	0.12	0.28
bdi-miR5059	0	9.12	21.35	0	0.09	0.02	0	0	0	0	0	0
bdi-miR5062a	80.63	63.83	59.79	0.02	0.11	0	0	115.56	3.88	0	0.09	0.09
bdi-miR5064	0	0	0	0	0	0	41.59	0	11.65	0	0	0
bdi-miR5068	4.03	9.12	8.54	0.05	0.06	0.02	0	9.63	0	0	0.03	0
bdi-miR5163b-3p	12.09	6.08	0	0	0	0	2.6	0	15.54	0	0	0
bdi-miR5163b-5p	0	0	8.54	0.02	0.15	0	2.6	0	0	0	0	0
bdi-miR5166	120.95	109.42	98.23	0	0.02	0.05	2.6	0	7.77	0	0	0
bdi-miR5167b-3p	0	3.04	0	0	0	0	7.8	38.52	11.65	0	0	0
bdi-miR5170	4.03	3.04	4.27	0	0.06	0	2.6	0	0	0.05	0	0.03
bdi-miR5171a	24.19	0	12.81	0.02	0	0.02	0	9.63	7.77	0.11	0	0.03
bdi-miR5171b	32.25	6.08	4.27	0.02	0	0	0	38.52	3.88	0.03	0	0
bdi-miR5172-5p	4.03	9.12	12.81	0	0	0	0	0	7.77	0	0	0.03
bdi-miR5174d-3p	0	0	8.54	0.05	0	0	7.8	0	15.54	0.05	0.03	0.03
bdi-miR5174d-5p	84.66	21.28	55.52	0	0	0	0	38.52	0	0	0	0
bdi-miR5174f	84.66	21.28	59.79	0	0	0	0	38.52	0	0	0	0
bdi-miR5178-3p	4.03	18.24	12.81	0	0	0	5.2	19.26	3.88	0	0.03	0
bdi-miR5179	4.03	15.2	8.54	0.05	0.02	0.12	0	0	0	0.03	0.06	0.06
bdi-miR5181a-5p	0	0	0	0	0.02	0.02	18.19	0	0	0	0	0.03
bdi-miR5185b-5p	4.03	0	0	0	0	0	10.4	19.26	38.84	0.03	0	0
bdi-miR5185c-5p	4.03	0	0	0	0	0	10.4	19.26	38.84	0.03	0	0
bdi-miR5185d-5p	4.03	0	0	0	0	0	10.4	19.26	38.84	0.03	0	0
bdi-miR5185e-5p	4.03	0	0	0	0	0	10.4	19.26	38.84	0.03	0	0
bdi-miR5185f-5p	4.03	0	0	0	0	0	10.4	19.26	38.84	0.03	0	0
bdi-miR5185g-5p	4.03	0	0	0	0	0	10.4	19.26	38.84	0.03	0	0
bdi-miR5185h-5p	4.03	0	0	0	0	0	10.4	19.26	38.84	0.03	0	0
bdi-miR5185i-5p	4.03	0	0	0	0	0	10.4	19.26	38.84	0.03	0	0
bdi-miR5185j-5p	4.03	0	0	0	0	0	10.4	19.26	38.84	0.03	0	0
bdi-miR5185k-5p	4.03	0	0	0	0	0	10.4	19.26	38.84	0.03	0	0
bdi-miR5185l-3p	120.95	97.27	298.96	0.02	0.09	0.05	2.6	57.78	50.49	0.16	0.26	0.41
bdi-miR5198	60.47	30.4	46.98	0.19	0.26	0.37	10.4	19.26	3.88	0.05	0	0
bdi-miR528-5p	3334.06	3054.75	2707.71	994.13	927.01	978.75	1733.58	1444.46	2062.45	156.11	135.95	143.52
bdi-miR529-3p	28.22	12.16	8.54	0.02	0.11	0.1	7.8	0	11.65	0.4	0.32	1.55
bdi-miR529-5p	649.07	808.52	623.54	94.56	85.94	88.14	304.09	144.45	260.23	139.72	153.07	165.05
bdi-miR531	12.09	3.04	21.35	0	0.06	0.02	2.6	0	34.96	0	0	0
bdi-miR7707-3p	16.13	6.08	8.54	0	0.06	0.02	2.6	0	3.88	0.16	0.09	0.09
bdi-miR7707-5p	48.38	12.16	12.81	0	0	0.05	5.2	77.04	3.88	0.03	0	0
bdi-miR7708a-5p	0	0	0	0.16	0.24	0.29	0	0	0	0	0	0
bdi-miR7708b-3p	36.28	18.24	42.71	0	0	0	0	0	0	0	0	0
bdi-miR7708b-5p	12.09	9.12	8.54	0	0.06	0	0	0	0	0.03	0.06	0
bdi-miR7712-5p	36.28	15.2	29.9	0	0	0	0	19.26	0	0	0.06	0
bdi-miR7713-5p	20.16	0	8.54	0.21	0.26	0.24	36.39	38.52	3.88	0.08	0.12	0
bdi-miR7714-3p	0	0	4.27	0.07	0.02	0.05	2.6	0	0	0	0	0.03
bdi-miR7716-5p	20.16	15.2	8.54	0.03	0.04	0.05	2.6	0	7.77	0.03	0	0
bdi-miR7721-5p	576.51	416.42	358.75	0	0	0	7.8	327.41	0	0	0	0
bdi-miR7722-3p	4.03	6.08	29.9	0	0	0	0	0	7.77	0	0	0
bdi-miR7723b-3p	12.09	6.08	4.27	0.05	0.02	0.02	5.2	0	0	0.05	0.06	0.03
bdi-miR7723b-5p	0	0	0	0.14	0.04	0.12	0	0	3.88	0	0	0
bdi-miR7725a-5p	0	6.08	4.27	0.07	0.06	0.02	0	0	3.88	0	0.03	0.03
bdi-miR7725b-3p.2	0	6.08	4.27	0.12	0.09	0.15	0	0	0	0	0	0
bdi-miR7727-3p	28.22	15.2	25.63	0	0	0	2.6	19.26	0	0	0.03	0.03
bdi-miR7729a-3p	12.09	6.08	4.27	0.02	0.04	0.07	0	0	0	0	0	0.06
bdi-miR7729b-3p	12.09	6.08	4.27	0.02	0.04	0.07	0	0	0	0	0	0.06
bdi-miR7731-3p	44.35	30.4	170.83	0.05	0	0.05	0	57.78	15.54	0.03	0	0
bdi-miR7732-3p	0	6.08	8.54	0.07	0.04	0.07	2.6	9.63	15.54	0.05	0	0
bdi-miR7732-5p	0	6.08	17.08	0.23	0.2	0.24	10.4	0	0	0.21	0.23	0.06
bdi-miR7733-3p	28.22	36.47	51.25	0.02	0.02	0	2.6	28.89	15.54	0	0	0.03
bdi-miR7735-3p	92.72	82.07	34.17	0	0.02	0.02	0	0	3.88	0.03	0	0.03
bdi-miR7736-5p	16.13	6.08	4.27	0	0	0	2.6	0	11.65	0	0	0
bdi-miR7737-3p	8.06	0	12.81	0.02	0.04	0	0	9.63	58.26	0.03	0	0
bdi-miR7739-5p	0	9.12	4.27	0.02	0	0	15.59	0	58.26	0.03	0	0
bdi-miR7740-3p	4.03	3.04	25.63	0.07	0	0.02	5.2	0	11.65	0	0.03	0
bdi-miR7740-5p	16.13	15.2	21.35	0.05	0	0	0	9.63	15.54	0.03	0	0
bdi-miR7741-5p.1	8.06	21.28	51.25	0.02	0.04	0.05	0	9.63	0	0	0.03	0.06
bdi-miR7741-5p.2	0	0	12.81	0	0	0	0	0	0	0.13	0.14	0.03
bdi-miR7748a-5p	8.06	6.08	17.08	0.24	0.2	0.24	0	0	0	0	0	0.06
bdi-miR7748b-3p	4.03	0	0	0	0.04	0.02	13	0	3.88	0	0	0
bdi-miR7748b-5p	8.06	6.08	17.08	0	0	0	5.2	9.63	15.54	0.05	0.03	0.22
bdi-miR7749-3p	4.03	15.2	4.27	0.07	0	0.02	5.2	57.78	0	0.03	0	0.03
bdi-miR7749-5p	16.13	12.16	34.17	0.02	0.04	0.07	0	0	31.07	0	0	0
bdi-miR7751-3p	4.03	0	8.54	0	0.02	0	2.6	19.26	11.65	0	0	0.03
bdi-miR7751-5p	4.03	0	8.54	0.02	0.04	0	0	9.63	11.65	0.03	0	0.03
bdi-miR7752-3p	12.09	21.28	29.9	0.02	0	0	10.4	9.63	15.54	0.03	0	0
bdi-miR7753-3p	16.13	9.12	25.63	0.02	0.17	0	2.6	0	15.54	0	0	0.09
bdi-miR7753-5p	0	9.12	0	0.02	0	0.02	0	9.63	3.88	0.05	0.03	0
bdi-miR7755-3p	0	0	0	2.33	2.03	4.01	0	19.26	0	1.37	1.76	6.62
bdi-miR7756-3p	4.03	0	8.54	0	0	0.02	10.4	9.63	3.88	0	0	0
bdi-miR7759-5p	12.09	3.04	0	0.07	0.02	0	0	0	0	0	0	0.03
bdi-miR7760-3p	20.16	15.2	8.54	0	0.02	0	2.6	77.04	3.88	0.03	0	0.06
bdi-miR7760-5p	24.19	39.51	17.08	0.05	0.02	0	7.8	19.26	0	0.03	0	0
bdi-miR7761-3p	4.03	0	4.27	0.02	0	0.15	5.2	0	3.88	0	0	0
bdi-miR7762-5p	0	0	21.35	0.03	0	0.05	13	19.26	0	0	0.23	0
bdi-miR7766-3p	4.03	9.12	21.35	0	0	0	119.56	28.89	31.07	0	0	0.19
bdi-miR7766-5p	44.35	48.63	21.35	0	0.04	0.05	2.6	9.63	19.42	0.08	0.03	0.09
bdi-miR7767-3p	36.28	3.04	12.81	0.05	0.04	0.1	0	9.63	0	0	0.09	0.03
bdi-miR7767-5p	177.39	97.27	115.31	42.2	45.76	48.41	80.57	154.08	104.87	34.47	33.63	33.62
bdi-miR7768a-3p	20.16	3.04	25.63	0	0.11	0.05	0	0	23.3	0	0	0
bdi-miR7768a-5p	4.03	0	4.27	0.02	0.07	0	7.8	0	7.77	0.03	0.03	0
bdi-miR7768b-3p	20.16	3.04	25.63	0	0.11	0.05	0	0	23.3	0	0	0
bdi-miR7768b-5p	4.03	0	4.27	0.02	0.07	0	7.8	0	7.77	0.03	0.03	0
bdi-miR7769-3p	0	6.08	0	0.19	0.17	0.34	10.4	28.89	15.54	0.11	0.37	0.09
bdi-miR7770-5p	0	6.08	0	0	0	0	0	0	27.19	0	0	0.03
bdi-miR7772-3p	4.03	6.08	29.9	0	0.02	0	15.59	0	7.77	0	0.03	0.03
bdi-miR7773-5p	0	6.08	8.54	0.02	0.06	0	5.2	0	3.88	0.13	0.06	0
bdi-miR7776-3p.1	0	6.08	21.35	0	0	0	0	0	7.77	0	0	0.03
bdi-miR7777-5p.1	0	0	25.63	0	0.02	0.07	36.39	9.63	7.77	0	0	0
bdi-miR7778-5p	2572.1	884.51	8170.12	0.33	0.28	0.27	10.4	1357.79	19.42	0.51	0.26	0.38
bdi-miR7780-3p	0	0	4.27	0.02	0.04	0.2	13	0	3.88	0	0	0
bdi-miR7781-3p	12.09	12.16	21.35	0.02	0	0.02	0	0	7.77	0	0.03	0
bdi-miR7782-5p	4.03	0	4.27	0.02	0.02	0.12	0	0	0	0.05	0.03	0.06
bdi-miR7785-3p	0	0	0	0.12	0.07	0.1	0	0	0	0.11	0.2	0.09
bdi-miR7785-5p	12.09	3.04	34.17	0	0.02	0	0	0	0	0	0	0
bdi-miR7786-3p	4.03	0	0	0	0	0	10.4	9.63	873.92	0.03	0	0.22
bdi-miR7787-5p	28.22	15.2	25.63	0.05	0.02	0.02	2.6	9.63	3.88	0.08	0	0
bdi-miR845	0	0	4.27	0	0.06	0	5.2	0	0	0	0.09	0.19
bdi-miR9482	36.28	57.75	93.96	0	0	0.02	2.6	9.63	11.65	0	0.03	0.09
bdi-miR9483a	4.03	9.12	4.27	0.07	0.04	0	2.6	9.63	0	0	0.03	0
bdi-miR9483b	4.03	9.12	4.27	0.07	0.04	0	2.6	9.63	0	0	0.03	0
bdi-miR9484	20.16	12.16	12.81	0.38	0.47	0.54	2.6	0	34.96	0.54	0.69	0.66
bdi-miR9486a	0	9.12	25.63	0	0.04	0.02	10.4	0	23.3	0.08	0.03	0.03
bdi-miR9486b	0	0	0	0.07	0.07	0.02	15.59	0	3.88	0	0.12	0
bdi-miR9489	4.03	9.12	21.35	0	0.02	0	0	0	3.88	0	0	0.03
bdi-miR9493	28.22	9.12	29.9	0.02	0	0	0	0	0	0.03	0	0
bdi-miR9494	92.72	45.59	72.6	0.1	0.07	0.02	7.8	0	58.26	0.03	0.09	0.06
bdi-miR9498	40.32	3.04	25.63	0.02	0.13	0.15	7.8	0	7.77	0.19	0	0.06
bdi-miR9499	32.25	9.12	21.35	0	0.09	0.02	5.2	0	11.65	0.03	0	0.09
bgy-miR156	346.71	419.46	405.73	14.55	15.07	17.12	283.3	260	244.7	72.82	98.6	144.53
bgy-miR396a	0	0	0	0.14	0.24	0.07	0	0	0	0.35	0.12	0.19
bgy-miR396b	12.09	9.12	0	7.96	7.16	7.17	0	9.63	0	7.51	10.36	7.53
bgy-miR529	0	0	0	0.05	0	0.15	0	0	3.88	0	0.06	0.03
bna-miR156a	229.8	206.69	187.92	75.06	80.27	108.74	158.54	67.41	108.75	89.02	115.12	175.65
bna-miR156b	346.71	419.46	405.73	14.9	15.37	17.39	278.1	260	252.47	73.33	98.89	145.01
bna-miR156c	346.71	419.46	405.73	14.9	15.37	17.39	278.1	260	252.47	73.33	98.89	145.01
bna-miR156d	233.83	206.69	187.92	75.75	81.1	109.43	166.34	77.04	112.64	89.86	116.07	177.87
bna-miR156e	64.5	63.83	51.25	14.73	14.17	17.76	59.78	57.78	34.96	28.41	38.01	55.14
bna-miR156f	229.8	206.69	187.92	75.06	80.27	108.77	158.54	67.41	108.75	89.05	115.12	175.65
bna-miR156g	346.71	419.46	405.73	14.6	15.07	17.2	283.3	260	252.47	72.98	98.66	144.69
bna-miR159	4317.75	4784.25	4565.53	3221.03	3384.4	2640.4	7321.6	4978.57	6016.45	3455.88	4511.05	3538.71
bna-miR160a	0	0	0	1.48	1.1	1	0	19.26	7.77	4.26	6.01	6.39
bna-miR160b	0	0	0	1.48	1.1	1	0	19.26	3.88	4.26	6.01	6.39
bna-miR160c	0	0	0	1.48	1.1	1	0	19.26	3.88	4.26	6.01	6.39
bna-miR160d	0	0	0	1.48	1.1	1	0	19.26	3.88	4.26	6.01	6.39
bna-miR164a	2471.32	2303.98	2464.27	628.58	572.29	588.62	2159.83	2975.59	2276.07	975.52	903.25	881.73
bna-miR164b	92.72	33.44	38.44	8.73	8.18	8.46	33.79	86.67	31.07	8.58	7.39	9.5
bna-miR164c	88.69	33.44	38.44	8.73	8.18	8.46	33.79	86.67	31.07	8.58	7.39	9.5
bna-miR164d	92.72	33.44	38.44	8.73	8.18	8.46	33.79	86.67	31.07	8.58	7.39	9.5
bna-miR166a	681.33	626.15	503.96	2557.45	2596.98	2627.09	839.5	934.08	765.16	2441.9	2377.7	2080.58
bna-miR166b	685.36	626.15	503.96	2558.82	2598.05	2628.12	839.5	934.08	761.28	2442.27	2377.68	2081.12
bna-miR166c	685.36	626.15	503.96	2559.85	2599.1	2628.71	842.1	934.08	765.16	2443.42	2378.86	2082.36
bna-miR166d	1112.7	1097.28	832.81	2766.71	2825.13	2831.73	1484.07	1425.2	1421.57	3086.13	2987.76	2678.6
bna-miR166e	685.36	626.15	503.96	2558.81	2598.07	2628.14	839.5	934.08	761.28	2442.24	2377.68	2081.12
bna-miR166f	4.03	9.12	4.27	3.15	3.53	2.1	5.2	9.63	0	3.22	2.76	3.1
bna-miR167a	290.27	288.76	384.38	65.41	59.34	68.89	371.67	491.12	380.64	58.72	56.48	75.15
bna-miR167b	290.27	288.76	384.38	65.42	59.36	68.89	371.67	491.12	380.64	58.72	56.48	75.15
bna-miR167c	306.39	291.8	401.46	65.48	59.47	68.52	371.67	491.12	384.52	58.77	56.48	75.34
bna-miR167d	40.32	54.71	51.25	123.63	111.41	124.5	25.99	134.82	42.72	28.19	25.81	32.79
bna-miR168a	104.82	161.1	42.71	275.59	275.81	341.64	114.36	115.56	93.22	392.23	440.16	748.75
bna-miR168b	32.25	21.28	17.08	0.45	0.28	0.22	2.6	0	3.88	0.16	0.14	0.47
bna-miR169a	8.06	30.4	12.81	0.85	0.71	0.95	5.2	9.63	19.42	0.38	0.75	1.01
bna-miR169b	8.06	30.4	12.81	0.85	0.71	0.95	5.2	9.63	19.42	0.38	0.75	1.01
bna-miR169g	4.03	3.04	21.35	0.14	0.15	0.24	0	0	0	0	0	0.06
bna-miR169h	4.03	3.04	21.35	0.14	0.15	0.24	0	0	0	0	0	0.06
bna-miR169i	4.03	3.04	21.35	0.1	0.07	0.24	0	0	0	0	0	0.06
bna-miR169j	4.03	3.04	21.35	0.1	0.07	0.24	0	0	0	0	0	0.06
bna-miR169k	4.03	3.04	21.35	0.14	0.15	0.24	0	0	0	0	0	0.06
bna-miR169l	4.03	3.04	21.35	0.1	0.07	0.24	0	0	0	0	0	0.06
bna-miR169n	32.25	82.07	59.79	45.85	38.54	47.36	33.79	19.26	38.84	45.95	40.86	86.16
bna-miR171a	84.66	130.7	145.21	67.93	63.95	76.5	75.37	38.52	77.68	69.61	99.78	157.83
bna-miR171b	84.66	130.7	145.21	67.93	63.95	76.5	75.37	38.52	77.68	69.61	99.75	157.83
bna-miR171c	84.66	130.7	145.21	67.89	63.94	76.5	75.37	38.52	77.68	69.61	99.75	157.83
bna-miR171d	84.66	133.74	145.21	68.21	63.86	76.74	75.37	38.52	77.68	70.81	100.56	159.25
bna-miR171e	84.66	133.74	145.21	68.19	63.84	76.67	75.37	38.52	77.68	70.68	100.56	159.16
bna-miR171f	16.13	3.04	0	0.68	0.6	0.61	0	0	3.88	1.34	0.72	0.98
bna-miR171g	16.13	3.04	0	0.16	0.13	0.15	0	0	3.88	0.51	0.26	0.47
bna-miR172a	0	0	4.27	0.17	0.24	0.15	0	0	0	0.27	0.43	0.95
bna-miR172d	0	0	8.54	0.05	0	0.02	5.2	0	3.88	0	0	0.13
bna-miR2111b-3p	0	0	4.27	0.31	0.33	0.29	10.4	0	0	0.21	0.63	1.01
bna-miR2111c	0	0	0	0.14	0.09	0	0	0	3.88	0	0	0
bna-miR390a	225.76	367.79	251.98	13.4	11.92	12.77	90.97	77.04	248.58	12.82	13.93	15.57
bna-miR390b	225.76	367.79	251.98	13.34	11.92	12.77	90.97	77.04	248.58	12.77	13.81	15.54
bna-miR390c	225.76	367.79	251.98	13.47	11.92	12.77	90.97	77.04	248.58	12.82	13.93	15.57
bna-miR393	32.25	39.51	29.9	5.75	5.47	6.48	2.6	9.63	7.77	3.46	3.74	7
bna-miR394a	0	3.04	0	0.12	0	0	2.6	0	0	0.08	0.14	0.16
bna-miR394b	0	3.04	0	0.12	0	0	0	0	0	0.11	0.14	0.16
bna-miR395a	12.09	24.32	4.27	74.99	71.51	76.62	7.8	9.63	23.3	1.31	1.06	0.95
bna-miR395b	12.09	24.32	4.27	74.99	71.51	76.62	7.8	9.63	23.3	1.31	1.06	0.95
bna-miR395c	12.09	24.32	4.27	74.97	71.43	76.4	7.8	9.63	23.3	1.31	1.06	0.95
bna-miR395d	8.06	24.32	12.81	0.09	0.11	0.07	0	0	0	0	0	0
bna-miR395e	4.03	0	0	0.09	0.11	0.07	0	0	0	0	0.06	0
bna-miR395f	4.03	0	0	0.09	0.11	0.07	0	0	0	0	0.06	0
bna-miR396a	12.09	9.12	0	7.96	7.2	7.17	2.6	9.63	0	7.46	10.33	7.53
bna-miR397a	564.41	519.76	585.11	172.85	202.74	246.11	327.48	221.48	368.99	2.63	4.11	5.41
bna-miR397b	564.41	519.76	585.11	172.85	202.74	246.11	327.48	221.48	368.99	2.63	4.11	5.41
bna-miR6029	0	0	4.27	0.03	0.06	0.07	2.6	0	0	0	0	0
bna-miR6031	12.09	0	0	0.02	0.04	0.05	0	0	7.77	0	0	0
bna-miR6032	8.06	12.16	4.27	0.02	0	0	0	9.63	11.65	0	0	0
bna-miR6033	0	0	0	0.07	0.09	0.02	0	0	7.77	0.03	0	0
bna-miR824	0	3.04	0	0.05	0.02	0.17	7.8	0	7.77	0	0.03	0
bol-miR157a	346.71	419.46	405.73	14.9	15.37	17.39	278.1	260	252.47	73.33	98.89	145.01
bol-miR171a	84.66	133.74	145.21	68.21	63.86	76.74	75.37	38.52	77.68	70.81	100.56	159.25
bol-miR172a	0	0	4.27	0.17	0.24	0.15	0	0	0	0.27	0.43	0.95
bol-miR172b	0	0	4.27	0.17	0.24	0.15	0	0	0	0.27	0.43	0.95
bol-miR398a-3p	4.03	0	4.27	0.4	0.47	0.66	0	0	3.88	0.03	0.09	0.06
bol-miR9408	0	0	0	0	0.13	0.02	2.6	0	0	0	0.2	0.03
bra-miR156a-5p	229.8	206.69	187.92	75.11	80.27	108.77	158.54	67.41	108.75	89.02	115.12	175.71
bra-miR156b-5p	229.8	206.69	187.92	75.11	80.27	108.77	158.54	67.41	108.75	89.02	115.12	175.71
bra-miR156c-5p	233.83	206.69	187.92	75.75	81.1	109.43	166.34	77.04	112.64	89.86	116.07	177.87
bra-miR156d-5p	229.8	206.69	187.92	75.11	80.27	108.77	158.54	67.41	108.75	89.02	115.12	175.71
bra-miR156e-5p	64.5	63.83	51.25	14.73	14.17	17.76	59.78	57.78	34.96	28.41	38.01	55.14
bra-miR156f-3p	0	0	0	0.14	0.15	0.1	0	0	0	0.05	0.06	0.13
bra-miR156f-5p	233.83	206.69	187.92	75.75	81.1	109.43	166.34	77.04	112.64	89.86	116.07	177.87
bra-miR156g-5p	233.83	206.69	187.92	75.75	81.1	109.43	166.34	77.04	112.64	89.86	116.07	177.87
bra-miR157a	346.71	419.46	405.73	14.9	15.37	17.39	278.1	260	252.47	73.33	98.89	145.01
bra-miR159a	4317.75	4784.25	4565.53	3221.03	3384.4	2640.4	7321.6	4978.57	6016.45	3455.88	4511.05	3538.71
bra-miR160a-5p	0	0	0	1.48	1.1	1	0	19.26	7.77	4.26	6.01	6.39
bra-miR164a	2471.32	2303.98	2464.27	628.58	572.29	588.62	2159.83	2975.59	2276.07	975.52	903.25	881.73
bra-miR164b-5p	92.72	33.44	38.44	8.73	8.18	8.46	33.79	86.67	31.07	8.58	7.39	9.5
bra-miR164c-5p	88.69	33.44	38.44	8.73	8.18	8.46	33.79	86.67	31.07	8.58	7.39	9.5
bra-miR164d-5p	92.72	33.44	38.44	8.73	8.18	8.46	33.79	86.67	31.07	8.58	7.39	9.5
bra-miR164e-5p	2471.32	2303.98	2464.27	628.58	572.29	588.62	2159.83	2975.59	2276.07	975.52	903.25	881.73
bra-miR167a	306.39	291.8	401.46	65.48	59.47	68.52	371.67	491.12	384.52	58.77	56.48	75.34
bra-miR167b	290.27	288.76	384.38	65.41	59.34	68.89	371.67	491.12	380.64	58.72	56.48	75.15
bra-miR167c	290.27	288.76	384.38	65.41	59.34	68.89	371.67	491.12	380.64	58.72	56.48	75.15
bra-miR167d	290.27	288.76	384.38	65.42	59.34	68.89	371.67	491.12	380.64	58.72	56.48	75.15
bra-miR168a-5p	104.82	161.1	42.71	275.59	275.81	341.64	114.36	115.56	93.22	392.23	440.16	748.75
bra-miR168b-3p	32.25	6.08	38.44	3.44	2.59	5.04	2.6	0	15.54	5.2	5.78	20.29
bra-miR168b-5p	24.19	9.12	21.35	5.82	6.4	6.68	2.6	9.63	7.77	6.54	6.79	11.68
bra-miR168c-3p	32.25	6.08	38.44	3.44	2.59	5.04	7.8	0	19.42	5.2	5.78	20.29
bra-miR168c-5p	28.22	12.16	21.35	5.04	5.97	6.41	2.6	9.63	7.77	6.36	7.16	12.31
bra-miR171a	84.66	130.7	145.21	67.51	63.43	75.98	75.37	38.52	77.68	69.52	99.58	157.23
bra-miR171b	84.66	130.7	145.21	67.93	63.95	76.5	75.37	38.52	77.68	69.61	99.78	157.83
bra-miR171c	84.66	130.7	145.21	67.89	63.94	76.5	75.37	38.52	77.68	69.61	99.75	157.83
bra-miR171d	84.66	130.7	145.21	67.93	63.95	76.5	75.37	38.52	77.68	69.61	99.75	157.83
bra-miR171e	16.13	3.04	0	0.68	0.6	0.61	0	0	3.88	1.34	0.72	0.98
bra-miR172a	0	0	4.27	0.17	0.24	0.15	0	0	0	0.27	0.43	0.95
bra-miR172b-3p	0	0	4.27	0.17	0.24	0.15	0	0	0	0.27	0.43	0.95
bra-miR172c-3p	0	0	8.54	0.05	0	0.02	5.2	0	3.88	0	0	0.13
bra-miR172c-5p	20.16	12.16	17.08	0	0	0	2.6	0	0	0	0	0
bra-miR2111-3p	8.06	18.24	8.54	0.05	0.06	0.12	15.59	48.15	23.3	0.03	0.09	0.13
bra-miR2111-5p	0	0	0	0.19	0.11	0	0	0	0	0.08	0	0
bra-miR2111b-3p	0	0	0	0.66	0.48	0.59	5.2	0	11.65	0.54	0.52	0.92
bra-miR319-3p	20.16	36.47	38.44	5.75	4.37	5.94	18.19	67.41	31.07	13.55	11.88	17.13
bra-miR390-5p	225.76	367.79	251.98	13.34	11.92	12.77	90.97	77.04	248.58	12.77	13.81	15.54
bra-miR391-5p	0	0	8.54	0.07	0.07	0.02	0	0	7.77	0	0	0
bra-miR395a-3p	12.09	24.32	4.27	74.99	71.51	76.62	7.8	9.63	23.3	1.31	1.06	0.95
bra-miR395a-5p	0	3.04	4.27	0.09	0.2	0.22	0	0	0	0	0	0
bra-miR395b-3p	12.09	24.32	4.27	74.99	71.51	76.62	7.8	9.63	23.3	1.31	1.06	0.95
bra-miR395b-5p	0	0	0	0.09	0.2	0.22	0	9.63	0	0	0	0
bra-miR395c-3p	12.09	24.32	4.27	74.99	71.51	76.62	7.8	9.63	23.3	1.31	1.06	0.95
bra-miR395c-5p	0	0	0	0.09	0.2	0.22	0	452.6	0	0	0	0
bra-miR395d-3p	12.09	24.32	4.27	74.97	71.43	76.4	7.8	9.63	23.3	1.31	1.06	0.95
bra-miR395d-5p	0	0	0	0.09	0.2	0.22	0	452.6	0	0	0	0
bra-miR396-3p	4.03	9.12	4.27	0.02	0.09	0.05	0	0	0	0.05	0	0.13
bra-miR396-5p	12.09	9.12	0	8.35	7.5	7.44	2.6	9.63	0	7.94	11.05	8.01
bra-miR398-3p	36.28	6.08	17.08	3.22	2.92	4.62	2.6	0	3.88	0.03	0.09	0.44
bra-miR400-5p	16.13	12.16	29.9	0	0	0	0	0	0	0	0	0.03
bra-miR408-5p	4.03	3.04	4.27	0.02	0.04	0.05	15.59	9.63	15.54	0.03	0.03	0.06
bra-miR5712	0	0	0	0	0	0	44.18	0	66.03	0	0	0
bra-miR5714	16.13	18.24	42.71	0	0.02	0	0	0	7.77	0	0	0
bra-miR5715	0	6.08	4.27	0.02	0	0	7.8	0	11.65	0	0	0
bra-miR5721	24.19	9.12	8.54	0	0.02	0	10.4	0	11.65	0.03	0.12	0
bra-miR6032-5p	12.09	12.16	4.27	0	0.02	0	0	9.63	7.77	0.03	0.03	0
bra-miR824	0	3.04	0	0.05	0.02	0.17	7.8	0	7.77	0	0.03	0
bra-miR9552a-5p	24.19	27.36	38.44	0	0	0	0	38.52	0	0	0	0.03
bra-miR9554-5p	0	0	0	0	0	0	15.59	0	23.3	0	0	0
bra-miR9555a-3p	44.35	72.95	42.71	0	0	0	0	9.63	0	0	0	0
bra-miR9563b-3p	0	0	0	0.05	0.11	0.05	0	0	3.88	0	0.06	0.03
bra-miR9565-5p	0	0	0	0.19	0.06	0.1	0	0	0	0.03	0	0
bra-miR9566-3p	16.13	12.16	8.54	0	0	0	0	9.63	0	0	0	0
bra-miR9568-3p	68.54	39.51	46.98	0.02	0.04	0.02	7.8	0	7.77	0	0	0
bra-miR9568-5p	16.13	3.04	0	0.07	0	0.02	85.77	19.26	46.61	0	0	0
bra-miR9569-5p	0	3.04	0	0.09	0	0	2.6	9.63	3.88	0	0.09	0
cas-miR156a	56.44	63.83	51.25	14.43	13.95	17.49	59.78	48.15	34.96	28.24	37.84	54.92
cas-miR156b-5p	237.86	206.69	187.92	75.89	81.18	109.7	166.34	77.04	112.64	89.94	116.07	177.9
cas-miR156c-5p	233.83	206.69	187.92	75.75	81.1	109.43	166.34	77.04	112.64	89.86	116.07	177.87
cas-miR156d-5p	229.8	206.69	187.92	75.06	80.27	108.77	158.54	67.41	108.75	89.05	115.12	175.65
cas-miR156e-5p	229.8	206.69	187.92	75.11	80.27	108.77	158.54	67.41	108.75	89.02	115.12	175.71
cas-miR156f-3p	8.06	6.08	4.27	0	0	0	2.6	0	19.42	0	0	0
cas-miR156f-5p	229.8	206.69	196.46	74.99	80.21	108.81	161.14	67.41	112.64	89.02	115.26	175.68
cas-miR156g	20.16	36.47	12.81	6.36	6.6	8.59	18.19	0	3.88	2.31	2.99	5.76
cas-miR156h	4.03	6.08	4.27	0.07	0.06	0.1	5.2	0	7.77	0.13	0.12	0.16
cas-miR156i	0	3.04	4.27	0.09	0.15	0.07	5.2	0	0	0.05	0.03	0.16
cas-miR156j	0	12.16	8.54	7.13	8.2	7.98	2.6	9.63	0	18.27	17.15	17.88
cas-miR156k-5p	229.8	206.69	196.46	74.99	80.21	108.81	161.14	67.41	112.64	89.02	115.26	175.68
cas-miR157b	72.57	18.24	29.9	0	0	0	0	19.26	0	0	0	0.06
cas-miR157d	40.32	18.24	38.44	0.05	0.02	0.05	2.6	38.52	0	0	0.12	0.25
cas-miR159a	72.57	63.83	111.04	54.4	65.67	47.66	116.96	317.78	100.99	63.97	76.13	63.53
cas-miR159b-3p	213.67	252.28	290.42	162.06	175.66	135.99	389.86	664.45	314.61	170.75	212.14	163.62
cas-miR159c-3p	213.67	255.32	294.69	163.05	176.76	137	389.86	664.45	314.61	171.93	213.83	165.05
cas-miR159c-5	8.06	9.12	29.9	1.67	1.53	2.25	25.99	19.26	11.65	0.27	0.26	0.09
cas-miR160a	0	0	0	1.48	1.1	1	0	19.26	3.88	4.26	6.01	6.39
cas-miR160b-5p	0	0	0	1.48	1.1	1	0	19.26	3.88	4.26	6.01	6.39
cas-miR162b	8.06	12.16	0	0	0	0	7.8	0	3.88	0	0	0
cas-miR164	2471.32	2303.98	2464.27	628.58	572.29	588.62	2159.83	2975.59	2276.07	975.52	903.25	881.73
cas-miR165a	4.03	0	0	2.75	3.2	1.83	0	0	0	2.33	2.04	1.96
cas-miR166a	44.35	45.59	42.71	40.54	43.19	67.57	20.79	0	34.96	28.08	30.04	89.96
cas-miR166b	68.54	127.66	345.94	0	0	0.05	0	57.78	0	0	0.03	0.09
cas-miR166c-3p	685.36	626.15	503.96	2558.81	2598.05	2628.12	839.5	934.08	761.28	2442.24	2377.68	2081.12
cas-miR166c-5p	0	0	0	0.05	0.06	0.07	2.6	0	15.54	0	0.03	0.09
cas-miR166d	685.36	626.15	503.96	2558.82	2598.05	2628.12	839.5	934.08	761.28	2442.27	2377.68	2081.12
cas-miR166e	20.16	27.36	34.17	55.97	54.63	50.05	7.8	0	42.72	37.53	31.71	34.09
cas-miR166f-3p	1116.73	1097.28	832.81	2767.94	2826.06	2832.71	1484.07	1425.2	1417.69	3086.47	2987.73	2679.11
cas-miR168	32.25	6.08	38.44	3.44	2.59	5.04	7.8	0	19.42	5.2	5.78	20.29
cas-miR169a	8.06	30.4	12.81	0.85	0.71	0.95	5.2	9.63	19.42	0.38	0.75	1.01
cas-miR169b	32.25	85.11	64.06	45.85	38.52	47.29	33.79	19.26	38.84	45.92	40.89	86.16
cas-miR169c	4.03	3.04	21.35	0.1	0.07	0.24	0	0	0	0	0	0.06
cas-miR169e-5p	4.03	3.04	21.35	0.09	0.04	0.12	0	0	0	0.03	0	0
cas-miR169g-5p	0	0	4.27	0.09	0.04	0.15	2.6	9.63	7.77	0.03	0	0.03
cas-miR171a-3p	16.13	3.04	0	0.1	0.11	0.12	0	0	3.88	0.46	0.23	0.38
cas-miR171b	84.66	130.7	145.21	67.89	63.94	76.5	75.37	38.52	77.68	69.61	99.75	157.83
cas-miR171c-3p	104.82	151.98	170.83	85.47	80.27	96.17	96.17	38.52	81.57	87.09	119.29	197.75
cas-miR172a-3p	4.03	0	4.27	0.17	0.24	0.15	0	0	0	0.27	0.43	0.95
cas-miR172a-5p	16.13	15.2	8.54	0	0	0	0	0	7.77	0	0	0
cas-miR172b	0	0	4.27	0.17	0.24	0.15	0	0	0	0.27	0.43	0.95
cas-miR172c	8.06	15.2	4.27	0	0	0	5.2	0	11.65	0	0.03	0
cas-miR2111b	0	0	0	0.43	0.41	0.39	2.6	0	0	0.24	0.26	0.19
cas-miR319c	8.06	12.16	4.27	2.23	1.8	2.13	13	28.89	7.77	3.11	2.85	3.36
cas-miR390a-5p	225.76	367.79	251.98	13.4	11.92	12.77	90.97	77.04	248.58	12.82	13.93	15.57
cas-miR390b	225.76	367.79	251.98	13.47	11.92	12.77	90.97	77.04	248.58	12.82	13.93	15.57
cas-miR393-5p	32.25	39.51	29.9	5.79	5.49	6.51	2.6	9.63	7.77	3.49	3.77	7.12
cas-miR394	0	3.04	0	0.12	0	0	2.6	0	0	0.08	0.14	0.16
cas-miR395a	12.09	24.32	0	74.99	71.45	76.55	7.8	9.63	23.3	1.31	1.06	0.92
cas-miR395b	4.03	0	0	0.09	0.11	0.07	0	0	0	0	0.06	0
cas-miR395c-3p	4.03	0	0	0.09	0.11	0.07	0	0	0	0	0.06	0
cas-miR395d-3p	12.09	24.32	0	74.99	71.47	76.55	7.8	9.63	23.3	1.31	1.06	0.92
cas-miR395d-5p	32.25	3.04	17.08	0	0	0	0	19.26	0	0	0	0
cas-miR396a	0	0	0	0.14	0.2	0.07	0	0	0	0.35	0.12	0.19
cas-miR396b	12.09	9.12	0	9.2	8.15	7.93	0	9.63	0	8.18	11.45	8.1
cas-miR397	564.41	519.76	585.11	172.84	202.74	246.11	327.48	221.48	368.99	2.63	4.11	5.41
cas-miR398a-3p	32.25	6.08	17.08	3.16	2.86	4.53	2.6	0	3.88	0.03	0.09	0.44
cas-miR398b	4.03	0	4.27	0.4	0.47	0.64	0	0	3.88	0.03	0.09	0.06
cas-miR399b	4.03	3.04	17.08	0.1	0	0	0	0	11.65	0.03	0	0.03
cas-miR400	16.13	12.16	29.9	0	0	0	0	0	0	0	0	0.03
cas-miR408	8.06	6.08	4.27	2.89	2.38	2.25	2.6	0	0	0.08	0.17	0.16
cas-miR5139	20.16	0	0	0	0	0.05	5.2	0	3.88	0.13	0	0.03
cas-miR825	8.06	3.04	21.35	0.02	0	0	0	9.63	46.61	0	0	0
cas-miR827a	0	3.04	0	0.02	0.04	0.15	0	0	0	0	0	0.19
cas-miR858	0	0	0	0.12	0.11	0.2	0	0	0	0.24	0.32	0.51
cca-miR156a	229.8	206.69	187.92	74.9	80.14	108.62	158.54	67.41	108.75	89.02	115.12	175.56
cca-miR156b	0	15.2	0	0.87	0.6	0.93	2.6	0	11.65	0.86	0.69	0.98
cca-miR156c	346.71	419.46	405.73	14.88	15.38	17.39	278.1	260	252.47	73.31	98.86	145.04
cca-miR160a	8.06	3.04	0	0	0	0	13	0	0	0.03	0.03	0
cca-miR160b	0	0	0	1.48	1.1	1	0	19.26	3.88	4.26	6.01	6.39
cca-miR164	8.06	3.04	0	0.4	0.35	0.46	0	0	0	0.56	0.72	0.41
cca-miR167	40.32	48.63	51.25	100.32	90.74	102.21	49.38	125.19	54.38	31.57	31.28	39.6
cca-miR168a	124.98	164.14	55.52	272.41	272.28	338.65	114.36	115.56	93.22	390.35	438.66	746.95
cca-miR169b	0	3.04	17.08	0.09	0.11	0	0	9.63	0	0.03	0.09	0.22
cca-miR171	8.06	3.04	0	0.05	0.11	0.02	0	0	7.77	0.19	0.03	0.03
cca-miR172	4.03	0	4.27	0.17	0.24	0.15	0	0	0	0.27	0.43	0.95
cca-miR319	20.16	39.51	38.44	5.75	4.37	5.92	18.19	67.41	31.07	13.55	11.88	17.09
cca-miR390	48.38	45.59	51.25	0.07	0.06	0.02	0	0	7.77	0.19	0.09	0.16
cca-miR393	0	3.04	0	0.03	0.04	0	0	0	0	0.03	0.06	0.09
cca-miR394	0	3.04	0	0.12	0	0	0	0	0	0.11	0.14	0.16
cca-miR395a	0	0	0	3.72	3.44	3.87	0	0	0	0.03	0	0
cca-miR395b	0	3.04	0	0.02	0.02	0.07	5.2	0	7.77	0	0.06	0
cca-miR396a-3p	8.06	6.08	4.27	0.37	0.37	0.32	7.8	9.63	0	0.27	0.4	0.63
cca-miR396a-5p	12.09	9.12	0	8.28	7.35	7.44	0	9.63	0	7.97	11.02	8.01
cca-miR396c	8.06	6.08	4.27	0.37	0.37	0.32	7.8	9.63	0	0.27	0.35	0.6
cca-miR399	0	0	4.27	0.09	0.02	0	0	9.63	0	0.08	0	0
cca-miR408	4.03	6.08	4.27	1.88	1.3	1.25	2.6	0	0	0.05	0.12	0.16
cca-miR6103-3p	4.03	0	0	0.02	0.07	0.02	2.6	0	58.26	0	0	0
cca-miR6108a	60.47	15.2	12.81	0.02	0.04	0	2.6	0	3.88	0	0.03	0
cca-miR6108b	60.47	9.12	12.81	0.02	0.02	0	7.8	0	11.65	0	0.03	0
cca-miR6108c	8.06	3.04	4.27	0.03	0.02	0	2.6	0	3.88	0.05	0	0
cca-miR6108d	8.06	21.28	21.35	0	0	0	10.4	0	0	0	0	0
cca-miR6108e-3p	0	0	0	0.05	0.02	0	31.19	0	0	0	0	0.03
cca-miR6108e-5p	24.19	30.4	17.08	0.03	0.02	0.02	0	0	7.77	0	0	0
cca-miR6108f	28.22	15.2	25.63	0.07	0.15	0.02	10.4	19.26	7.77	0.03	0	0
cca-miR6108g	4.03	3.04	4.27	0.09	0.02	0.07	0	0	0	0.03	0.03	0
cca-miR6116-3p	8.06	9.12	8.54	0	0.04	0	0	9.63	0	0	0	0
cca-miR6117	28.22	24.32	25.63	0.16	0.26	0.1	0	9.63	3.88	0.11	0.4	0.22
cca-miR6118-5p	16.13	6.08	4.27	0	0	0	2.6	0	7.77	0	0	0
ccl-miR167a	322.52	352.59	474.06	1048.74	875.65	1155.42	402.86	510.38	481.63	640.69	576.77	834.79
ccl-miR167b	322.52	352.59	474.06	1048.74	875.65	1155.42	402.86	510.38	481.63	640.69	576.77	834.79
ccl-miR168	124.98	158.06	51.25	273.29	273.28	339.88	114.36	115.56	93.22	390.62	438.86	747.05
ccl-miR171	12.09	0	0	0.17	0.17	0.17	0	9.63	0	0.4	0.26	0.54
ccl-miR396	0	0	4.27	0.1	0.06	0.12	0	9.63	0	0.13	0.06	0.09
cln-miR164	100.79	33.44	38.44	8.73	8.22	8.46	33.79	77.04	31.07	8.58	7.42	9.53
cme-miR156a	229.8	206.69	187.92	75.21	80.38	108.99	158.54	67.41	108.75	89.08	115.12	175.75
cme-miR156b	346.71	419.46	405.73	14.6	15.07	17.2	283.3	260	252.47	72.98	98.66	144.69
cme-miR156c	229.8	206.69	187.92	75.07	80.29	108.74	158.54	67.41	108.75	89.02	115.12	175.65
cme-miR156d	60.47	63.83	51.25	14.14	13.99	17.79	51.98	38.52	31.07	28.38	37.35	53.91
cme-miR156e	4.03	6.08	0	0.03	0.02	0.05	0	0	0	0.05	0.17	0.06
cme-miR156f	52.41	18.24	46.98	0.24	0.32	0.51	13	38.52	0	1.1	1.21	1.9
cme-miR156g	0	0	12.81	0.07	0	0.07	2.6	0	3.88	0.08	0.06	0.09
cme-miR156h	0	0	12.81	0.07	0	0.07	2.6	0	3.88	0.08	0.06	0.09
cme-miR156i	233.83	206.69	187.92	75.8	81.1	109.45	158.54	77.04	108.75	89.86	116.07	177.87
cme-miR156j	229.8	206.69	187.92	75.06	80.27	108.79	161.14	67.41	108.75	89.05	115.12	175.65
cme-miR159a	4317.75	4781.21	4556.99	3221.1	3384.92	2641.11	7321.6	4968.94	6008.68	3454.48	4509.67	3536.85
cme-miR159b	4.03	0	4.27	0.42	0.26	0.15	2.6	0	0	0.27	0.2	0.28
cme-miR160a	0	0	0	1.48	1.1	1	0	19.26	3.88	4.26	6.01	6.39
cme-miR160b	0	0	0	1.48	1.1	1	0	19.26	3.88	4.26	6.01	6.39
cme-miR160c	0	0	0	1.48	1.1	1	0	19.26	3.88	4.26	6.01	6.39
cme-miR164a	733.73	705.18	734.58	148.36	140.85	142.97	621.18	866.68	734.09	209.46	180.69	201.7
cme-miR164b	12.09	0	4.27	0.52	0.37	0.56	0	0	7.77	1.37	0.89	0.63
cme-miR164c	2471.32	2297.9	2464.27	628.58	572.29	588.62	2159.83	2975.59	2276.07	975.52	903.25	881.73
cme-miR164d	2737.4	2538.02	2724.8	680.29	623.02	637.65	2534.1	3553.37	2637.29	1037.72	958.57	943.71
cme-miR166a	1112.7	1097.28	832.81	2766.71	2825.13	2831.73	1484.07	1425.2	1421.57	3086.13	2987.76	2678.6
cme-miR166b	681.33	626.15	503.96	2557.45	2596.98	2627.12	839.5	934.08	765.16	2441.9	2377.7	2080.62
cme-miR166c	681.33	626.15	503.96	2557.45	2596.98	2627.09	839.5	934.08	765.16	2441.9	2377.7	2080.62
cme-miR166d	685.36	626.15	503.96	2558.72	2597.89	2627.92	839.5	934.08	761.28	2441.84	2377.73	2080.77
cme-miR166e	451.53	498.49	345.94	279.08	297.26	270.59	688.76	510.38	706.9	725.66	681.99	673.35
cme-miR166f	681.33	626.15	503.96	2557.45	2596.98	2627.12	839.5	934.08	765.16	2441.9	2377.7	2080.62
cme-miR166g	451.53	498.49	358.75	261.4	279.35	251.63	649.77	491.12	703.02	679.58	639.32	629.32
cme-miR166h	685.36	626.15	503.96	2558.84	2598.13	2628.09	839.5	934.08	761.28	2442.3	2378.05	2081.34
cme-miR166i	28.22	18.24	25.63	19.56	19.4	18.84	31.19	28.89	31.07	22.4	20.74	22.73
cme-miR167a	298.33	288.76	375.83	63.11	57.09	65.81	376.87	491.12	380.64	58.23	56.05	74.01
cme-miR167b	290.27	291.8	375.83	62.75	56.9	65.64	384.66	491.12	384.52	58.21	55.99	74.29
cme-miR167c	24.19	48.63	42.71	23	22.88	24.66	31.19	77.04	54.38	13.22	13.98	19.53
cme-miR167d	314.46	349.55	465.52	1058.15	883.76	1163.5	397.66	500.75	481.63	631.87	566.9	821.05
cme-miR167e	0	6.08	17.08	0.24	0.22	0.07	0	0	0	0.19	0.17	0.09
cme-miR167f	314.46	343.47	452.71	1030.62	861.22	1135.63	382.06	491.12	466.09	624.81	561.52	813.2
cme-miR168	201.58	218.85	89.69	272.74	272.72	339.14	119.56	269.63	112.64	391.34	439.61	751.07
cme-miR169e	4.03	3.04	25.63	0.1	0.07	0.24	0	0	0	0.03	0	0.09
cme-miR169f	36.28	82.07	59.79	45.78	38.47	47.19	33.79	28.89	38.84	45.76	40.77	86.07
cme-miR169h	32.25	82.07	64.06	45.73	38.41	46.95	36.39	19.26	38.84	45.79	40.77	85.94
cme-miR169n	4.03	3.04	25.63	0.1	0.07	0.24	0	0	0	0.03	0	0.09
cme-miR169r	16.13	0	4.27	0.94	0.67	0.93	2.6	9.63	0	0.08	0.14	0.28
cme-miR169t	16.13	0	4.27	0.94	0.67	0.93	2.6	9.63	0	0.08	0.14	0.28
cme-miR171a	24.19	3.04	4.27	7.62	8.58	10.05	5.2	0	7.77	7.32	7.31	9.75
cme-miR171b	104.82	148.94	170.83	85.11	79.84	95.82	93.57	38.52	81.57	86.8	118.89	197.43
cme-miR171c	395.09	382.98	495.42	83.02	81.89	106.3	369.07	260	454.44	127.09	122.91	318
cme-miR171d	100.79	155.02	175.1	85.26	79.93	95.97	96.17	38.52	81.57	86.8	119.12	197.24
cme-miR171e	16.13	3.04	0	0.68	0.6	0.61	0	0	3.88	1.34	0.72	0.98
cme-miR171f	399.12	386.02	508.23	84.01	83.6	108.15	376.87	260	462.21	128.99	124.53	321.45
cme-miR171g	16.13	3.04	4.27	4.82	5.62	6.73	2.6	9.63	3.88	5.53	6.07	7.57
cme-miR171h	24.19	15.2	38.44	48.46	47.97	56.8	0	9.63	7.77	39.89	39.53	53.56
cme-miR171i	0	0	0	0.17	0.13	0.05	0	0	0	0.08	0.14	0.09
cme-miR172b	4.03	0	4.27	0.17	0.24	0.15	0	0	0	0.27	0.43	0.95
cme-miR172c	4.03	0	4.27	0.17	0.24	0.15	0	0	0	0.27	0.43	0.95
cme-miR172e	0	0	12.81	0.05	0	0.02	0	0	3.88	0	0	0.13
cme-miR172f	0	9.12	8.54	0	0	0	10.4	0	7.77	0	0	0
cme-miR2111a	0	0	4.27	0.12	0	0	0	0	0	0.03	0.06	0
cme-miR2111b	0	0	4.27	0.12	0.04	0	0	0	0	0	0	0
cme-miR319a	24.19	39.51	42.71	7.27	5.86	7.22	18.19	77.04	38.84	16.52	13.95	20.07
cme-miR319b	24.19	39.51	42.71	7.23	5.84	7.22	18.19	77.04	38.84	16.44	13.93	20.07
cme-miR319c	0	6.08	0	0.56	0.19	0.2	2.6	19.26	0	0.46	0.35	0.41
cme-miR319d	8.06	3.04	4.27	1.74	1.26	1.47	13	28.89	3.88	2.52	1.99	2.72
cme-miR390a	225.76	367.79	251.98	13.34	11.92	12.75	90.97	77.04	248.58	12.77	13.81	15.48
cme-miR390b	229.8	373.86	256.25	13.34	11.92	12.75	90.97	77.04	248.58	12.77	13.84	15.48
cme-miR390c	173.35	288.76	213.54	13.35	11.92	12.77	96.17	67.41	240.81	12.71	13.81	15.54
cme-miR390d	173.35	288.76	213.54	13.42	11.92	12.77	90.97	67.41	240.81	12.77	14.01	15.57
cme-miR393a	32.25	39.51	29.9	5.77	5.47	6.48	2.6	9.63	7.77	3.49	3.74	7.12
cme-miR393b	32.25	39.51	29.9	5.77	5.47	6.48	2.6	9.63	7.77	3.49	3.74	7.12
cme-miR393c	197.54	158.06	209.27	29.14	25.3	30.29	62.38	67.41	58.26	31.11	32.97	67.71
cme-miR394a	0	6.08	0	0.12	0.02	0	0	0	7.77	0.08	0.14	0.16
cme-miR394b	0	3.04	0	0.12	0	0	0	0	0	0.11	0.14	0.16
cme-miR395a	12.09	24.32	0	74.62	70.97	75.89	7.8	9.63	23.3	1.26	1.09	0.82
cme-miR395b	0	0	0	1.44	0.95	1.17	0	0	0	0.03	0.03	0
cme-miR395c	0	0	0	1.44	0.95	1.17	0	0	0	0.03	0.03	0
cme-miR395d	12.09	24.32	0	74.62	70.97	75.89	7.8	9.63	23.3	1.26	1.09	0.82
cme-miR395e	20.16	33.44	8.54	74.62	70.97	75.89	7.8	9.63	23.3	1.26	1.09	0.82
cme-miR395f	24.19	30.4	8.54	73.39	69.93	74.32	7.8	9.63	19.42	1.23	1.06	0.76
cme-miR396a	0	0	0	0.1	0.09	0.12	0	0	0	0.13	0.06	0.09
cme-miR396b	0	0	0	0.14	0.2	0.07	0	0	0	0.35	0.12	0.19
cme-miR396c	4.03	0	8.54	0.1	0.06	0.12	0	0	0	0.13	0.09	0.09
cme-miR396d	12.09	9.12	0	8.35	7.46	7.44	0	9.63	0	7.94	11.05	8.01
cme-miR396e	193.51	142.86	175.1	286.68	283.1	323.88	103.96	115.56	97.1	224.35	304.76	251.3
cme-miR397	572.47	513.68	585.11	172.49	202.46	245.67	327.48	221.48	368.99	2.79	4.03	5.38
cme-miR398b	4.03	0	4.27	0.4	0.47	0.66	0	0	3.88	0.03	0.09	0.06
cme-miR399a	0	0	0	0.05	0.02	0	0	9.63	0	0.08	0	0.06
cme-miR399b	68.54	54.71	34.17	132.21	126.57	144.51	18.19	9.63	46.61	34.6	39.56	42.39
cme-miR399c	4.03	0	0	0.09	0.02	0	0	9.63	0	0.08	0	0
cme-miR399d	28.22	21.28	8.54	2.99	3.74	3.6	0	0	0	0.8	0.95	1.58
cme-miR399e	28.22	24.32	8.54	3.03	3.76	3.69	0	0	0	0.99	1.06	1.77
cme-miR399f	4.03	0	0	0.03	0.11	0.15	0	0	3.88	0	0.06	0
cme-miR399g	8.06	9.12	4.27	0.14	0.07	0.27	0	0	0	0	0.14	0.06
cme-miR408	4.03	12.16	4.27	1.58	1.12	1.1	2.6	0	0	0.05	0.12	0.13
cme-miR7130	258.02	194.53	222.08	0	0.02	0.02	0	144.45	0	0.03	0	0
cme-miR854	16.13	18.24	12.81	0.1	0.06	0.17	0	9.63	7.77	0.08	0.06	0.06
cme-miR858	0	0	0	12.5	11.07	12.89	0	28.89	0	23.58	23.25	49.54
cpa-miR156a	229.8	206.69	187.92	75.06	80.27	108.77	161.14	67.41	108.75	89.02	115.12	175.65
cpa-miR156b	229.8	206.69	187.92	75.06	80.29	108.74	158.54	67.41	108.75	89.02	115.12	175.59
cpa-miR156c	229.8	206.69	187.92	75.11	80.27	108.77	158.54	67.41	108.75	89.02	115.12	175.65
cpa-miR156d	60.47	63.83	59.79	14.14	14.01	17.76	54.58	38.52	31.07	28.35	37.35	53.91
cpa-miR156e	346.71	419.46	405.73	14.55	15.07	17.12	283.3	260	244.7	72.8	98.6	144.53
cpa-miR156f	346.71	419.46	405.73	14.55	15.07	17.12	283.3	260	244.7	72.8	98.6	144.53
cpa-miR159a	4305.65	4772.09	4552.71	3214.74	3377.89	2635.38	7313.8	4968.94	6008.68	3446.41	4500.49	3526.65
cpa-miR159b	0	9.12	4.27	0.26	0.2	0.02	0	0	0	0.16	0.12	0.25
cpa-miR160a	0	0	0	1.5	1.1	1	0	19.26	7.77	4.26	6.01	6.39
cpa-miR160b	0	0	0	1.48	1.1	1	0	19.26	3.88	4.26	6.01	6.39
cpa-miR160c-5p	0	0	0	1.48	1.1	1	0	19.26	3.88	4.26	6.01	6.39
cpa-miR160e	0	0	0	1.48	1.1	1	0	19.26	3.88	4.26	6.01	6.39
cpa-miR160f-5p	0	0	0	1.48	1.1	1	0	19.26	3.88	4.26	6.01	6.39
cpa-miR164a	2471.32	2288.78	2455.73	628.44	572.11	588.52	2157.23	2975.59	2276.07	975.09	902.73	881.45
cpa-miR164b	2495.5	2300.94	2472.82	634.41	577.98	593.78	2172.83	2985.22	2283.84	982.44	908.94	889.3
cpa-miR164c	2479.38	2297.9	2455.73	628.44	572.11	588.52	2157.23	2975.59	2276.07	975.06	902.73	881.45
cpa-miR164d	0	3.04	0	0.05	0.06	0.05	2.6	0	3.88	0.05	0.03	0
cpa-miR166a	681.33	626.15	503.96	2556.91	2596.6	2626.63	839.5	934.08	761.28	2441.6	2377.19	2080.33
cpa-miR166b	681.33	626.15	503.96	2556.82	2596.45	2626.43	839.5	934.08	761.28	2441.2	2377.24	2079.98
cpa-miR166c	1112.7	1097.28	832.81	2766.17	2824.76	2831.27	1484.07	1425.2	1417.69	3085.83	2987.24	2678.35
cpa-miR166d	451.53	498.49	358.75	261.4	279.35	251.63	649.77	491.12	703.02	679.58	639.32	629.29
cpa-miR166e	681.33	626.15	503.96	2556.46	2596.23	2626.26	839.5	934.08	761.28	2441.14	2376.87	2079.89
cpa-miR167a	290.27	288.76	375.83	62.75	56.98	65.42	371.67	491.12	384.52	58.15	55.93	74.7
cpa-miR167b	290.27	288.76	375.83	62.75	56.98	65.42	371.67	491.12	384.52	58.15	55.93	74.7
cpa-miR167c	24.19	48.63	42.71	22.97	22.84	24.66	18.19	77.04	50.49	13.17	13.93	19.53
cpa-miR167d	310.43	343.47	448.44	1030.26	861	1135.17	369.07	491.12	458.32	624.25	560.6	812.57
cpa-miR169	8.06	0	4.27	0.23	0.09	0.1	0	9.63	11.65	0	0	0.03
cpa-miR171a	395.09	382.98	486.88	82.9	81.87	106.2	369.07	260	454.44	127.01	122.71	317.87
cpa-miR171b	395.09	382.98	486.88	82.9	81.87	106.2	369.07	260	454.44	127.01	122.71	317.87
cpa-miR171c	403.15	379.94	491.15	82.9	81.81	106.2	369.07	269.63	454.44	127.01	122.77	317.78
cpa-miR171d	395.09	382.98	486.88	82.9	81.87	106.2	369.07	260	454.44	127.01	122.71	317.87
cpa-miR319	0	0	0	0.09	0.04	0.02	0	0	0	0.21	0.12	0.06
cpa-miR390a	225.76	367.79	251.98	13.4	11.92	12.77	90.97	77.04	244.7	12.77	13.93	15.54
cpa-miR390b	225.76	367.79	251.98	13.4	11.96	12.77	90.97	77.04	244.7	12.77	13.93	15.54
cpa-miR393	32.25	39.51	29.9	5.84	5.51	6.53	2.6	9.63	7.77	3.46	3.74	7.06
cpa-miR394a	0	3.04	0	0.12	0	0.02	0	0	0	0.08	0.14	0.16
cpa-miR394b	0	3.04	0	0.12	0	0	0	0	0	0.13	0.14	0.16
cpa-miR395a	12.09	24.32	0	74.45	70.76	75.52	7.8	9.63	23.3	1.26	1.06	0.82
cpa-miR395b	12.09	24.32	0	74.45	70.76	75.52	7.8	9.63	23.3	1.26	1.06	0.82
cpa-miR395c	12.09	24.32	0	74.45	70.76	75.52	7.8	9.63	23.3	1.26	1.06	0.82
cpa-miR395d	12.09	24.32	0	74.45	70.76	75.52	7.8	9.63	23.3	1.26	1.06	0.82
cpa-miR395e	12.09	27.36	0	73.21	69.72	73.95	7.8	9.63	19.42	1.23	1.04	0.76
cpa-miR396	0	0	0	0.14	0.2	0.07	0	0	0	0.35	0.12	0.19
cpa-miR398	0	3.04	0	0.14	0.56	0.54	0	0	3.88	0.03	0.03	0.13
cpa-miR408	12.09	6.08	4.27	1.1	0.71	0.81	2.6	0	0	0.05	0.12	0.13
cpa-miR535	5841.66	5702.2	6333.66	6948.31	6955.47	6423.43	2848.59	2869.66	3534.52	5123.24	4386.21	5536.9
cpa-miR8139a	12.09	3.04	0	0.03	0.02	0.02	7.8	0	27.19	0.05	0.03	0
cpa-miR8139b	12.09	3.04	0	0.03	0.02	0.02	7.8	0	27.19	0.05	0.03	0
cpa-miR8139c	12.09	6.08	0	0.03	0.02	0.02	7.8	0	27.19	0.05	0.03	0
cpa-miR8139d	12.09	3.04	0	0.03	0.02	0.02	7.8	0	27.19	0.05	0.03	0
cpa-miR8139e	12.09	3.04	0	0.03	0.02	0.02	7.8	0	27.19	0.05	0.03	0
cpa-miR8146	4.03	3.04	12.81	0	0.02	0.02	7.8	38.52	15.54	0	0.09	0
cpa-miR8153	4.03	0	4.27	0	0	0	20.79	0	15.54	0	0.03	0
cpa-miR8154	20.16	24.32	4.27	0.17	0.35	0.32	0	28.89	23.3	0.05	0.12	0.19
cre-miR1142	4.03	15.2	0	0	0	0.02	5.2	0	7.77	0	0	0.03
cre-miR1143-3p	0	9.12	0	0	0	0	7.8	9.63	11.65	0	0	0
cre-miR1144b	0	12.16	0	0.05	0	0	0	0	3.88	0.05	0	0
cre-miR1145.1	16.13	15.2	8.54	1.76	1.28	1.54	0	0	0	0	0	0
cre-miR1145.2	4.03	15.2	8.54	0.05	0	0	2.6	0	0	0.03	0.03	0
cre-miR1147.1	16.13	30.4	4.27	0	0	0	0	0	0	0	0	0
cre-miR1150.1	52.41	88.15	51.25	0	0.02	0	0	0	0	0	0	0
cre-miR1150.2	8.06	12.16	12.81	0	0.04	0	0	0	0	0	0.03	0.06
cre-miR1150.3	60.47	21.28	8.54	0.02	0.02	0.05	41.59	48.15	58.26	0	0	0
cre-miR1155	4.03	9.12	0	0	0	0.07	0	19.26	0	0.05	0.03	0
cre-miR1160.2	4.03	3.04	4.27	0.02	0.02	0.02	5.2	0	11.65	0.08	0.12	0
cre-miR1164	0	6.08	0	0.05	0	0.02	80.57	0	0	0	0	0
cre-miR1166.1	12.09	9.12	12.81	0	0.07	0	0	0	11.65	0	0.03	0
cre-miR1168.2	8.06	3.04	12.81	0.02	0.04	0.02	0	9.63	0	0	0	0
cre-miR1171	4.03	9.12	93.97	0.28	0.47	0.37	62.37	0	3.88	0.43	0.66	0.85
cre-miR906-5p	16.13	9.12	8.54	0.02	0.02	0.1	0	0	27.19	0.03	0.06	0
cre-miR908.1	0	0	0	0.05	0.04	0.05	0	0	3.88	0.03	0	0.06
cre-miR909.1	20.16	9.12	17.08	0.03	0	0	0	0	0	0	0	0
cre-miR910	44.35	21.28	21.35	0.02	0	0	2.6	0	7.77	0.03	0.03	0.03
cre-miR913-5p	8.06	9.12	0	0	0	0	0	0	3.88	0	0.2	0.19
cre-miR918	20.16	9.12	55.52	0	0	0	0	0	0	0	0	0.06
cre-miR9897-3p	28.22	18.24	25.63	0.02	0	0	0	38.52	0	0	0	0
cre-miR9897-5p	8.06	0	4.27	0.02	0.04	0.12	2.6	0	0	0	0	0.06
crt-miR166a	451.53	498.49	358.75	261.4	279.35	251.63	649.77	491.12	703.02	679.58	639.32	629.32
crt-miR166b	20.16	27.36	34.17	57.1	56.01	51.23	13	0	50.49	38.62	33.03	34.66
crt-miR168	124.98	158.06	51.25	273.29	273.28	339.88	114.36	115.56	93.22	390.62	438.86	747.05
crt-miR171	495.88	528.88	657.71	166.6	160.37	200.09	460.04	298.52	532.12	211.98	239.76	511.22
csi-miR12105-3p	177.39	185.41	115.31	0	0.04	0	0	77.04	0	0	0.03	0
csi-miR12111-5p	8.06	0	0	0	0	0	2.6	0	15.54	0	0.14	0.03
csi-miR156a-5p	233.83	206.69	187.92	75.75	81.12	109.43	166.34	77.04	112.64	89.86	116.07	177.8
csi-miR156b-5p	229.8	206.69	187.92	75.06	80.27	108.79	161.14	67.41	108.75	89.05	115.12	175.65
csi-miR156c-5p	229.8	206.69	187.92	75.11	80.27	108.77	158.54	67.41	108.75	89.02	115.12	175.71
csi-miR156d-5p	4.03	0	0	0.21	0.2	0.24	0	0	0	0.67	0.78	1.27
csi-miR156e-5p	0	0	0	0.05	0.06	0.02	7.8	0	0	0.05	0	0.03
csi-miR156f-5p	0	9.12	4.27	0.05	0.17	0.17	7.8	0	7.77	0.13	0.17	0.22
csi-miR156g-5p	0	6.08	4.27	0.02	0.02	0	0	0	3.88	0.11	0.2	0.13
csi-miR156h-5p	0	0	0	0	0	0	7.8	0	7.77	0.19	0.14	0
csi-miR156i-5p	0	0	0	0.03	0.06	0.22	0	0	0	0	0.03	0.09
csi-miR156j-3p	24.19	9.12	25.63	0.07	0.07	0.02	10.4	9.63	31.07	0	0.06	0
csi-miR159a-3p	4321.78	4781.21	4561.26	3221.73	3385.93	2641.84	7321.6	4968.94	6012.56	3455.42	4511.11	3537.67
csi-miR159a-5p	48.38	24.32	29.9	0.02	0.02	0	2.6	9.63	3.88	0	0.06	0
csi-miR159c-3p	24.19	33.44	46.98	7.28	5.92	7.17	18.19	57.78	34.96	16.42	13.87	19.94
csi-miR159d	4.03	9.12	0	0.17	0.17	0.1	2.6	19.26	3.88	0.35	0.2	0.19
csi-miR160a-5p	0	0	0	1.48	1.1	1	0	19.26	3.88	4.26	6.01	6.39
csi-miR160b-5p	0	0	0	0.12	0.09	0.02	0	0	0	0.38	0.29	0.44
csi-miR160c-3p	4.03	9.12	38.44	0.02	0	0	0	0	0	0	0	0
csi-miR160c-5p	0	3.04	0	0.4	0.32	0.37	0	0	0	0.59	0.26	0.63
csi-miR162-5p	52.41	30.4	29.9	0	0	0	0	0	0	0	0	0
csi-miR164a-5p	2737.4	2538.02	2724.8	680.29	623.02	637.65	2534.1	3553.37	2637.29	1037.72	958.57	943.71
csi-miR164b-5p	2471.32	2288.78	2455.73	628.44	572.11	588.52	2157.23	2985.22	2276.07	975.06	902.73	881.45
csi-miR164c-5p	2471.32	2294.86	2464.27	628.84	572.38	588.77	2159.83	2975.59	2276.07	975.65	903.42	881.89
csi-miR164d-5p	2471.32	2288.78	2455.73	628.44	572.11	588.52	2157.23	2985.22	2276.07	975.06	902.73	881.45
csi-miR166a-3p	681.33	626.15	503.96	2557.45	2596.98	2627.12	839.5	934.08	765.16	2441.9	2377.7	2080.62
csi-miR166a-5p	44.35	39.51	42.71	39.66	42.47	66.37	15.59	0	31.07	25.78	27.94	86.45
csi-miR166b-3p	451.53	498.49	358.75	261.63	279.51	251.85	649.77	491.12	703.02	679.72	639.66	629.7
csi-miR166b-5p	225.76	349.55	337.4	0.09	0.13	0.07	36.39	28.89	54.38	0.03	0.06	0
csi-miR166c-3p	681.33	626.15	503.96	2557.36	2596.83	2626.9	839.5	934.08	765.16	2441.49	2377.76	2080.24
csi-miR166d-3p	1116.73	1097.28	832.81	2768.38	2826.49	2833.3	1484.07	1425.2	1417.69	3086.77	2988.05	2679.2
csi-miR166d-5p	20.16	18.24	0	0	0	0	0	28.89	0	0	0	0
csi-miR166e-3p	681.33	626.15	503.96	2557.45	2596.98	2627.12	839.5	934.08	765.16	2441.9	2377.7	2080.62
csi-miR166e-5p	137.07	206.69	461.25	40.32	43.49	67.69	25.99	57.78	31.07	26.5	28.89	88.44
csi-miR166f-3p	20.16	27.36	34.17	57.1	56.01	51.23	13	0	50.49	38.62	33.03	34.66
csi-miR166f-5p	0	6.08	4.27	0.05	0.09	0.07	0	0	3.88	0	0	0.06
csi-miR166g-3p	1112.7	1097.28	832.81	2766.94	2825.33	2831.98	1484.07	1425.2	1421.57	3086.39	2988.19	2678.98
csi-miR166g-5p	4.03	0	0	0	0	0	15.59	0	31.07	0	0	0
csi-miR166i-3p	16.13	9.12	4.27	1.32	1.04	1.13	5.2	0	0	1.96	1.93	1.65
csi-miR166j-3p	4.03	9.12	0	0.02	0.02	0.05	0	0	7.77	0.03	0.03	0.06
csi-miR166k-3p	16.13	9.12	4.27	1.32	1.04	1.13	5.2	0	3.88	1.96	1.93	1.65
csi-miR167a-5p	322.52	352.59	474.06	1048.72	875.65	1155.42	402.86	510.38	481.63	640.69	576.74	834.79
csi-miR167b-5p	24.19	48.63	51.25	22.97	22.84	24.66	18.19	77.04	50.49	13.17	13.95	19.53
csi-miR167c-5p	44.35	45.59	51.25	100.27	90.74	102.16	49.38	125.19	54.38	31.54	31.28	39.6
csi-miR167d-5p	290.27	291.8	375.83	62.75	56.9	65.64	384.66	491.12	384.52	58.21	55.99	74.29
csi-miR167e-5p	294.3	297.88	375.83	70.85	64.42	74.37	379.47	510.38	392.29	61.48	59.3	78.91
csi-miR168-3p	32.25	6.08	38.44	3.44	2.59	5.04	2.6	0	15.54	5.2	5.78	20.29
csi-miR168-5p	124.98	158.06	51.25	273.29	273.28	339.88	114.36	115.56	93.22	390.62	438.86	747.05
csi-miR169a	8.06	0	0	0.03	0.02	0.05	0	9.63	0	0.08	0.03	0.09
csi-miR169b-5p	0	3.04	25.63	0.09	0.04	0.1	0	0	0	0.03	0	0.03
csi-miR169c-5p	4.03	0	4.27	0.14	0.07	0.24	0	0	0	0	0	0.06
csi-miR169d-5p	8.06	0	4.27	0.14	0.07	0.24	0	0	0	0	0	0.06
csi-miR169e-5p	4.03	0	4.27	0.1	0.07	0.24	0	0	0	0	0	0.06
csi-miR169g-5p	32.25	82.07	59.79	45.78	38.47	47.19	36.39	19.26	38.84	45.76	40.77	86.07
csi-miR169h-5p	4.03	0	4.27	0.14	0.09	0.27	0	0	0	0	0	0.06
csi-miR169i-5p	0	3.04	21.35	0.1	0.04	0.1	0	0	0	0.03	0	0
csi-miR169j-5p	8.06	0	4.27	0.14	0.07	0.24	0	0	0	0	0	0.06
csi-miR169k-5p	32.25	82.07	59.79	45.78	38.47	47.19	36.39	19.26	38.84	45.76	40.77	86.07
csi-miR169l-5p	0	3.04	21.35	0.09	0.04	0.1	0	0	0	0	0	0
csi-miR169m-5p	32.25	82.07	59.79	45.78	38.47	47.19	36.39	19.26	38.84	45.76	40.77	86.07
csi-miR169n-5p	32.25	85.11	64.06	45.81	38.52	47.12	33.79	19.26	38.84	45.95	40.86	86.07
csi-miR169o-5p	36.28	82.07	59.79	45.78	38.47	47.19	33.79	38.52	42.72	45.76	40.77	86.07
csi-miR169r-5p	36.28	82.07	59.79	45.78	38.47	47.19	33.79	38.52	42.72	45.76	40.77	86.07
csi-miR171a	104.82	148.94	170.83	84.9	79.65	95.65	90.97	38.52	81.57	86.77	118.86	197.18
csi-miR171c-3p	399.12	389.06	508.23	86.83	86.65	112.46	376.87	260	466.09	131.46	126.22	325.41
csi-miR171c-5p	326.55	42.55	59.79	0.02	0	0.02	0	0	3.88	0.11	0.03	0.03
csi-miR171d-3p	411.21	398.18	512.5	95.02	96.62	125.08	389.86	269.63	466.09	143.39	137.5	348.77
csi-miR171e-3p	431.37	322.19	401.46	709.97	714.8	795.22	254.71	182.96	221.39	933.94	890.27	1059.19
csi-miR171f-3p	399.12	386.02	508.23	85.84	85.74	111.51	379.47	260	466.09	130.33	125.5	325.09
csi-miR171g-3p	431.37	322.19	401.46	709.97	714.8	795.22	254.71	182.96	221.39	933.94	890.27	1059.19
csi-miR171h-3p	439.43	416.42	503.96	116.51	114.57	153.44	384.66	298.52	477.74	154.79	151.4	363.52
csi-miR171i-3p	495.88	528.88	657.71	167.06	161	200.77	460.04	298.52	532.12	211.95	239.9	511.03
csi-miR172a-3p	0	9.12	12.81	0	0	0.02	0	0	15.54	0	0	0.13
csi-miR172b-3p	4.03	0	4.27	0.17	0.24	0.15	2.6	0	0	0.27	0.43	0.95
csi-miR172c-5p	0	0	0	0.35	0.09	0.2	0	0	11.65	0.03	0.09	0.06
csi-miR2111-5p	0	0	4.27	0.16	0	0	0	0	0	0	0	0
csi-miR3627a-5p	8.06	9.12	17.08	0	0	0	0	0	0	0	0.03	0
csi-miR3627b-3p	8.06	3.04	17.08	0	0.02	0	0	38.52	0	0	0	0
csi-miR3627c-5p	4.03	18.24	0	0	0	0	15.59	28.89	97.1	0	0.03	0
csi-miR390a-3p	0	0	0	0	0	0	0	0	0	0.3	0.14	0.16
csi-miR390a-5p	225.76	367.79	251.98	13.49	11.94	12.84	90.97	77.04	244.7	12.87	14.13	15.64
csi-miR390b-5p	225.76	367.79	251.98	13.4	11.92	12.77	90.97	77.04	248.58	12.79	13.93	15.54
csi-miR393a	40.32	39.51	29.9	5.79	5.49	6.51	2.6	9.63	7.77	3.49	3.77	7.12
csi-miR393b-5p	205.61	167.18	209.27	32.98	28.44	33.91	64.98	77.04	81.57	33.69	35.36	72.62
csi-miR393c-3p	0	0	0	0.05	0.02	0.12	0	0	0	0.08	0.09	0.38
csi-miR393c-5p	36.28	39.51	29.9	5.79	5.49	6.51	2.6	9.63	7.77	3.49	3.77	7.12
csi-miR3946	24.19	9.12	42.71	0.03	0.09	0.07	31.19	0	34.96	0	0.03	0
csi-miR3948	20.16	6.08	25.63	0	0.15	0.1	2.6	0	3.88	0	0.12	0
csi-miR3949	4.03	12.16	12.81	0	0	0	0	0	7.77	0	0	0
csi-miR394a	0	3.04	0	0.12	0	0	0	0	0	0.08	0.14	0.16
csi-miR394b-5p	0	3.04	0	0.12	0	0	0	0	0	0.08	0.14	0.16
csi-miR3951a-5p	28.22	3.04	12.81	0.07	0.04	0	13	0	3.88	0	0	0.03
csi-miR3951b-5p	0	6.08	34.17	0	0.02	0	0	9.63	0	0	0.14	0
csi-miR3953	0	9.12	0	0.05	0.07	0.02	0	0	0	0.08	0	0.03
csi-miR395a	12.09	24.32	0	74.64	71.04	76.11	7.8	9.63	23.3	1.26	1.09	0.82
csi-miR395b-3p	12.09	24.32	4.27	74.97	71.43	76.4	7.8	9.63	23.3	1.31	1.06	0.95
csi-miR395c-3p	12.09	24.32	0	74.62	70.97	75.89	7.8	9.63	23.3	1.26	1.09	0.82
csi-miR396a-3p	28.22	15.2	8.54	0	0	0.12	5.2	9.63	3.88	0	0.03	0.03
csi-miR396a-5p	0	0	4.27	0.16	0.2	0.1	0	0	0	0.35	0.14	0.19
csi-miR396b-3p	4.03	3.04	0	0.07	0.04	0.07	36.39	0	15.54	0.03	0	0.03
csi-miR396b-5p	0	0	0	0.14	0.2	0.07	0	0	0	0.35	0.12	0.19
csi-miR396c	0	0	0	0.03	0.06	0.1	5.2	0	23.3	0.03	0	0.06
csi-miR396d-3p	0	0	0	0.03	0.06	0.1	5.2	0	23.3	0.03	0	0.06
csi-miR396e-3p	52.41	15.2	51.25	0.07	0.06	0.02	0	9.63	0	0.05	0	0.06
csi-miR396e-5p	116.91	100.31	68.33	162.18	150.55	158.31	119.56	105.93	112.64	207.47	271.09	187.9
csi-miR396f-3p	0	6.08	8.54	0	0.02	0	18.19	0	3.88	0	0	0.06
csi-miR396f-5p	0	0	4.27	0.1	0.06	0.12	0	9.63	0	0.13	0.06	0.09
csi-miR397-3p	4.03	12.16	17.08	0.16	0.19	0.22	5.2	0	0	0	0	0
csi-miR397-5p	737.77	717.33	777.29	197.86	231.19	272.55	408.06	250.37	458.32	3.14	4.95	6.65
csi-miR398a-3p	4.03	0	4.27	0.4	0.47	0.66	0	0	3.88	0.03	0.09	0.06
csi-miR398a-5p	28.22	27.36	25.63	0.03	0.02	0.02	2.6	0	7.77	0	0.12	0
csi-miR399a-5p	32.25	12.16	8.54	0.05	0	0	0	19.26	0	0	0	0.06
csi-miR399b-3p	64.5	54.71	34.17	132.26	126.51	144.61	18.19	9.63	46.61	34.82	39.73	42.54
csi-miR399b-5p	0	3.04	4.27	0.14	0.07	0.27	0	9.63	0	0	0.14	0.06
csi-miR399c-3p	12.09	3.04	8.54	5.42	5.26	8.17	0	0	0	0.32	0.49	0.63
csi-miR399d-3p	32.25	21.28	12.81	1.84	2.25	2.3	2.6	0	0	0.35	0.4	1.04
csi-miR399e-3p	4.03	0	0	0.05	0.06	0	0	9.63	0	0.08	0	0
csi-miR408-3p	8.06	6.08	4.27	2.16	1.6	1.59	2.6	0	0	0.05	0.14	0.16
csi-miR408-5p	16.13	9.12	0	0.02	0	0	0	57.78	0	0.03	0.03	0
csi-miR477a-3p	16.13	12.16	0	0	0	0.02	7.8	0	62.15	0.03	0.03	0.03
csi-miR477a-5p	0	0	12.81	0.02	0.02	0	0	38.52	7.77	0.05	0	0
csi-miR477c-3p	24.19	24.32	38.44	0.02	0.02	0.05	0	0	3.88	0	0.06	0.13
csi-miR477c-5p	16.13	33.44	21.35	0.07	0	0.1	0	0	3.88	0	0.03	0.06
csi-miR477e-3p	28.22	42.55	64.06	0.07	0.07	0.02	0	0	11.65	0.08	0.17	0
csi-miR482a-5p	4.03	6.08	21.35	0	0	0.02	0	28.89	0	0.05	0	0
csi-miR482d-3p	0	0	0	0.12	0.11	0.07	0	0	0	0.13	0.03	0
csi-miR482d-5p	12.09	18.24	38.44	0	0	0	2.6	9.63	7.77	0	0.09	0.03
csi-miR482e-5p	16.13	6.08	34.17	0.02	0	0.02	0	0	7.77	0.03	0	0
csi-miR482f-5p	32.25	21.28	8.54	0.03	0.04	0.02	0	0	0	0.03	0	0
csi-miR482g-5p	4.03	6.08	21.35	0	0	0.02	0	28.89	0	0.05	0	0
csi-miR535a	4.03	9.12	8.54	3.37	3.31	3.89	10.4	9.63	15.54	1.96	2.3	2.18
csi-miR535b-5p	4.03	9.12	8.54	5.32	5.77	6.39	1494.47	9.63	924.41	3.33	3.77	3.58
csi-miR535c-5p	4.03	9.12	8.54	3.37	3.31	3.89	10.4	9.63	15.54	1.96	2.3	2.18
csi-miR535d-5p	4.03	9.12	8.54	5.32	5.77	6.39	1494.47	9.63	924.41	3.33	3.77	3.58
csi-miR535e-5p	4.03	9.12	8.54	3.37	3.31	3.89	10.4	9.63	15.54	1.96	2.3	2.18
csi-miR535f-5p	4.03	9.12	8.54	3.37	3.31	3.89	10.4	9.63	15.54	1.96	2.3	2.18
csi-miR827	0	3.04	0	3.69	3.18	3.03	0	0	0	4.94	6.73	8.42
csi-miR858-3p	0	0	0	12.66	11.11	12.92	0	28.89	0	23.58	23.25	49.76
csi-miR9560-5p	12.09	6.08	34.17	0	0.02	0.02	2.6	0	0	0.08	0.03	0.19
cst-miR11335	8.06	0	8.54	0.03	0.06	0.05	10.4	0	7.77	0.03	0.09	0.03
ctr-miR156	233.83	206.69	187.92	75.75	81.12	109.43	166.34	77.04	112.64	89.86	116.07	177.8
ctr-miR164	2737.4	2538.02	2724.8	680.29	623.02	637.65	2534.1	3553.37	2637.29	1037.72	958.57	943.71
ctr-miR166	681.33	626.15	503.96	2557.45	2596.98	2627.12	839.5	934.08	765.16	2441.9	2377.7	2080.62
ctr-miR167	322.52	352.59	474.06	1048.74	875.65	1155.42	402.86	510.38	481.63	640.69	576.77	834.79
ctr-miR171	431.37	322.19	401.46	709.97	714.8	795.22	254.71	182.96	221.39	933.94	890.27	1059.19
ctr-miR319	24.19	33.44	46.98	7.2	5.8	7.17	18.19	57.78	34.96	16.42	13.87	19.94
dpr-miR156a	0	0	12.81	0.14	0.02	0.12	5.2	9.63	3.88	0.3	0.17	0.25
dpr-miR156b	229.8	206.69	187.92	75.09	80.29	108.74	158.54	67.41	108.75	89.05	115.12	175.65
dpr-miR166a	20.16	27.36	21.35	72.88	73.29	67.79	49.38	19.26	62.15	83.39	74.52	79.74
dpr-miR166b	681.33	626.15	503.96	2557.45	2596.98	2627.09	839.5	934.08	765.16	2441.9	2377.7	2080.58
dpr-miR167a	290.27	291.8	375.83	62.75	56.9	65.64	384.66	491.12	384.52	58.21	55.99	74.29
dpr-miR167b	294.3	297.88	375.83	70.87	64.49	74.57	379.47	510.38	392.29	61.56	59.33	78.91
dpr-miR167c	310.43	343.47	448.44	1029.72	860.27	1134.51	379.47	491.12	462.21	623.25	559.71	811.75
dpr-miR172a	8.06	0	4.27	0.23	0.26	0.15	0	0	3.88	0.27	0.43	0.95
dpr-miR172b	4.03	0	4.27	0.17	0.24	0.15	0	0	0	0.27	0.43	0.95
dpr-miR396	0	0	0	0.14	0.2	0.07	0	0	0	0.35	0.12	0.19
dpr-miR397	44.35	39.51	51.25	11.27	14.06	14.43	13	48.15	3.88	0.19	0.17	0.16
dpr-miR408	12.09	6.08	4.27	2.1	1.47	1.52	2.6	0	0	0.05	0.14	0.16
egu-miR172a	0	0	4.27	0.17	0.24	0.15	0	0	0	0.24	0.43	0.95
egu-miR172b	0	0	4.27	0.17	0.24	0.15	0	0	0	0.24	0.43	0.95
egu-miR172c	0	0	4.27	0.17	0.24	0.15	0	0	0	0.24	0.43	0.95
eun-miR10211b-3p	0	6.08	0	0.02	0	0	10.4	0	11.65	0	0	0.06
eun-miR10211b-5p	0	3.04	17.08	0	0.06	0	0	0	0	0	0	0.06
eun-miR10216-3p	56.44	27.36	17.08	0	0	0	0	0	7.77	0	0	0
eun-miR10219-3p	4.03	6.08	17.08	0.02	0.04	0	7.8	0	3.88	0.05	0	0
eun-miR10220-3p	8.06	6.08	4.27	0.02	0	0.02	5.2	9.63	0	0.03	0	0.13
eun-miR10221-5p	8.06	0	4.27	0.03	0.06	0.15	0	0	0	0	0	0
eun-miR10223-5p	4.03	0	8.54	0	0.02	0.02	15.59	0	3.88	0	0.14	0.03
eun-miR160-5p	0	0	0	1.48	1.1	1	0	19.26	3.88	4.26	6.01	6.39
eun-miR166-3p	681.33	629.19	512.5	2557.55	2597.38	2627.43	847.3	943.71	772.93	2442.91	2378.88	2084.1
eun-miR166-5p	44.35	39.51	42.71	39.68	42.47	66.37	15.59	0	31.07	25.78	27.94	86.45
eun-miR167a-5p	310.43	343.47	448.44	1029.41	860.14	1134.09	366.47	491.12	458.32	622.77	559.16	811.53
eun-miR167b-5p	44.35	45.59	51.25	100.28	90.74	102.16	49.38	125.19	58.26	31.54	31.28	39.6
eun-miR167c-3p	0	3.04	0	0.09	0.06	0.07	0	9.63	0	0.03	0	0
eun-miR167c-5p	4.03	0	4.27	0.19	0.33	0.2	0	9.63	11.65	0.08	0.09	0.06
eun-miR172a-3p	4.03	0	4.27	0.17	0.24	0.15	0	0	0	0.27	0.43	0.95
eun-miR172a-5p	0	9.12	0	0.03	0.06	0.12	0	0	0	0.11	0	0.03
eun-miR172b-3p	0	0	4.27	0.17	0.24	0.15	0	0	0	0.27	0.43	0.95
eun-miR172c-3p	4.03	0	4.27	0.17	0.24	0.15	0	0	0	0.27	0.43	0.95
eun-miR395-3p	0	3.04	4.27	2.02	1.54	2.01	0	0	0	0.08	0	0.13
eun-miR396a-3p	4.03	3.04	0	0.07	0.04	0.07	36.39	0	15.54	0.03	0	0.03
eun-miR396a-5p	193.51	142.86	175.1	286.68	283.1	323.88	103.96	115.56	97.1	224.35	304.76	251.3
eun-miR396b-3p	4.03	12.16	17.08	0.03	0.04	0.07	0	9.63	0	0.03	0	0
eun-miR396b-5p	0	0	0	0.14	0.2	0.07	0	0	0	0.35	0.12	0.19
eun-miR397a-5p	729.7	702.14	747.4	193.32	227.54	269.17	400.26	250.37	462.21	3.14	4.83	6.52
eun-miR397b-3p	0	0	0	0.16	0.19	0.2	0	0	0	0	0	0
eun-miR482a-3p	0	3.04	0	0.37	0.3	0.05	0	0	0	0.43	0.23	0.06
eun-miR482a-5p	88.69	54.71	59.79	0	0.02	0	2.6	0	0	0	0	0
eun-miR482b-3p	8.06	27.36	8.54	5.86	3.89	3.3	2.6	9.63	0	2.87	3.51	2.63
eun-miR482b-5p	0	18.24	29.9	0.09	0	0	2.6	0	0	0	0	0.03
eun-miR482c-5p	165.29	112.46	106.77	0.05	0	0.02	5.2	86.67	3.88	0	0	0
eun-miR530-3p	12.09	15.2	21.35	0.02	0	0.05	0	0	7.77	0.03	0	0.03
eun-miR535a-5p	5954.54	5781.23	6444.7	7015.06	7026.61	6485.03	2869.38	2946.7	3569.47	5182.87	4445.85	5599.89
eun-miR535b-3p	0	0	0	0	0	0.02	0	0	0	1.1	1.27	2.91
eun-miR535b-5p	5966.64	5796.42	6461.78	7022.26	7035.53	6493.59	4852.48	2956.33	4913.37	5186.86	4449.19	5603.47
eun-miR827-5p	12.09	3.04	4.27	5.81	5.1	4.6	7.8	0	0	1.93	3.6	4.78
far-miR1134	4.03	9.12	34.17	0.09	0.06	0.12	7.8	67.41	23.3	0.21	0.14	0.06
far-miR156a	0	12.16	8.54	7.15	8.2	7.95	2.6	9.63	0	18.27	17.18	17.88
far-miR156b	0	12.16	12.81	7.15	8.2	7.95	2.6	9.63	0	18.27	17.18	17.88
far-miR159	185.45	227.97	277.6	120.92	128	105.32	345.68	625.93	299.07	116.12	145.99	114.49
far-miR160	0	0	0	1.48	1.1	1	0	19.26	3.88	4.26	6.01	6.39
far-miR164a	4.03	3.04	0	1.27	0.97	0.83	2.6	9.63	0	1.39	2.24	2.34
far-miR164b	4.03	3.04	0	1.27	0.97	0.83	2.6	9.63	0	1.39	2.24	2.34
far-miR171	403.15	379.94	491.15	83.05	81.87	106.3	369.07	269.63	454.44	127.06	123.09	318.06
far-miR529	0	3.04	4.27	0.03	0.17	0.07	0	9.63	0	0	0.03	0.06
fve-miR11283	0	3.04	4.27	0	0	0	0	9.63	23.3	0	0	0.09
fve-miR11284	4.03	3.04	8.54	0.03	0	0.02	2.6	0	7.77	0.08	0	0
fve-miR11285	0	0	25.63	0.07	0.11	0.32	436.64	9.63	633.11	0.05	0.03	0.32
fve-miR11286	12.09	6.08	4.27	0	0	0.02	0	0	0	0.03	0.03	0.16
fve-miR11288a	4.03	6.08	4.27	0.02	0.02	0	10.4	0	15.54	0.16	0.12	0.16
fve-miR11288e	0	3.04	0	0.02	0	0	5.2	0	7.77	0.05	0.03	0.09
fve-miR11289	28.22	30.4	12.81	0	0	0	0	0	3.88	0	0	0
fve-miR11292	12.09	9.12	4.27	0	0	0.02	0	0	0	0.05	0	0.03
fve-miR11296	20.16	21.28	8.54	0	0	0	0	19.26	7.77	0	0	0
fve-miR11302	28.22	12.16	4.27	0.02	0.02	0	0	0	0	0	0	0
fve-miR11306	0	0	0	0	0	0	0	9.63	15.54	0.05	0.03	0.13
fve-miR11311	0	6.08	4.27	0.02	0	0.07	2.6	9.63	0	0.03	0.03	0
fve-miR11312	16.13	0	17.08	0.03	0.04	0.1	2.6	19.26	3.88	0	0	0
fve-miR156a	229.8	206.69	187.92	74.92	80.21	108.84	158.54	67.41	112.64	89.05	115.2	175.59
fve-miR156b	229.8	206.69	187.92	74.92	80.21	108.84	158.54	67.41	112.64	89.05	115.2	175.59
fve-miR156c	229.8	206.69	187.92	74.92	80.21	108.84	158.54	67.41	112.64	89.05	115.2	175.59
fve-miR156d	229.8	206.69	187.92	75.06	80.27	108.74	158.54	67.41	108.75	89.02	115.12	175.71
fve-miR156e	229.8	209.73	187.92	75.06	80.27	108.79	161.14	67.41	108.75	89.05	115.12	175.65
fve-miR156f	346.71	419.46	405.73	14.59	15.07	17.2	280.7	260	252.47	72.98	98.63	144.69
fve-miR156g-3p	12.09	12.16	17.08	0	0	0.02	13	0	3.88	0.4	0.52	1.33
fve-miR156g-5p	346.71	419.46	405.73	14.6	15.07	17.2	283.3	260	252.47	72.98	98.66	144.69
fve-miR156h	8.06	3.04	8.54	0.5	0.45	0.34	0	0	3.88	0.27	0.35	0.47
fve-miR156i	52.41	18.24	46.98	0.24	0.32	0.51	13	38.52	0	1.1	1.24	1.87
fve-miR156j	16.13	12.16	8.54	0.07	0.11	0.17	0	0	3.88	0.11	0.06	0.38
fve-miR159a-3p	4321.78	4781.21	4556.99	3220.54	3384.29	2640.45	7321.6	4968.94	6008.68	3454.62	4509.84	3536.75
fve-miR159b	0	6.08	8.54	5.06	5.56	2.81	7.8	9.63	7.77	3.76	5.24	3.77
fve-miR159c	0	3.04	4.27	0.26	0.24	0.07	0	0	0	0.19	0.2	0.25
fve-miR160a	0	0	0	1.48	1.1	1	0	19.26	3.88	4.26	6.01	6.39
fve-miR160b	0	0	0	1.48	1.1	1	0	19.26	3.88	4.26	6.01	6.39
fve-miR164a-3p	0	0	0	0	0	0	0	0	0	0.19	0.09	0.16
fve-miR164a-5p	2471.32	2297.9	2464.27	628.58	572.29	588.62	2159.83	2975.59	2276.07	975.52	903.25	881.73
fve-miR164b	2737.4	2538.02	2724.8	680.57	623.3	637.99	2534.1	3553.37	2637.29	1038.15	958.89	944
fve-miR164c	705.51	726.45	807.19	186.94	165.35	160.43	1250.16	1694.83	1180.76	543.22	518.65	474.18
fve-miR166a	1112.7	1097.28	832.81	2766.71	2825.13	2831.75	1484.07	1425.2	1421.57	3086.13	2987.76	2678.63
fve-miR166b	1112.7	1097.28	832.81	2766.71	2825.13	2831.75	1484.07	1425.2	1421.57	3086.13	2987.76	2678.63
fve-miR166c	681.33	626.15	503.96	2557.45	2596.98	2627.09	839.5	934.08	765.16	2441.9	2377.7	2080.58
fve-miR166d-3p	685.36	626.15	503.96	2558.72	2597.89	2627.92	839.5	934.08	761.28	2441.84	2377.73	2080.77
fve-miR166e	681.33	626.15	503.96	2557.45	2596.98	2627.12	839.5	934.08	765.16	2441.9	2377.7	2080.62
fve-miR166f	1116.73	1097.28	832.81	2768.07	2826.21	2832.81	1484.07	1425.2	1417.69	3086.47	2987.73	2679.14
fve-miR167a	290.27	288.76	375.83	62.78	56.89	65.69	384.66	491.12	384.52	58.29	55.93	74.29
fve-miR167b	290.27	288.76	375.83	62.42	56.59	65.05	384.66	491.12	384.52	57.94	55.76	73.79
fve-miR167c	290.27	288.76	375.83	62.75	57	65.42	371.67	491.12	384.52	58.15	55.96	74.7
fve-miR167d	24.19	42.55	38.44	14.88	14.29	15.05	31.19	57.78	38.84	7.27	7.51	11.21
fve-miR168-3p	32.25	6.08	38.44	3.89	3.11	5.82	2.6	0	15.54	5.61	5.96	21.21
fve-miR168-5p	124.98	158.06	51.25	273.1	273.02	339.73	114.36	115.56	93.22	390.54	438.72	747.01
fve-miR169a	4.03	0	8.54	0.1	0.07	0.29	0	9.63	0	0.03	0	0.09
fve-miR169b	4.03	3.04	21.35	0.1	0.07	0.27	0	0	0	0	0	0.06
fve-miR169c	4.03	3.04	21.35	0.1	0.07	0.24	0	0	0	0	0	0.06
fve-miR171a	495.88	528.88	657.71	166.6	160.37	200.09	460.04	298.52	532.12	211.98	239.76	511.22
fve-miR171b	4.03	3.04	0	0.16	0.22	0.51	2.6	0	0	0.19	0.2	0.47
fve-miR171c-3p	427.34	419.46	499.69	113.67	111.63	150.11	382.06	288.89	477.74	152.92	150.1	361.43
fve-miR171d	407.18	382.98	512.5	84.01	83.54	108.15	376.87	269.63	462.21	128.99	124.58	321.36
fve-miR171e	403.15	395.14	486.88	83.51	82.65	106.96	371.67	260	454.44	127.52	123.58	319.49
fve-miR171f-3p	16.13	6.08	4.27	8.29	9.23	10.67	7.8	9.63	3.88	7.46	7.6	10.07
fve-miR171f-5p	4.03	3.04	29.9	0	0	0	0	9.63	11.65	0	0	0
fve-miR171g	423.31	416.42	499.69	109.2	106.44	143.5	382.06	288.89	477.74	148.49	145.07	355.7
fve-miR171h	431.37	322.19	401.46	710.11	714.95	795.42	254.71	182.96	221.39	933.94	890.27	1059.19
fve-miR172a	4.03	0	4.27	0.17	0.24	0.15	0	0	0	0.27	0.43	0.95
fve-miR172b	0	0	4.27	0.17	0.24	0.15	0	0	0	0.27	0.43	0.95
fve-miR172c	0	0	4.27	0.17	0.24	0.15	0	0	0	0.27	0.43	0.98
fve-miR2111b-5p	0	0	4.27	0.12	0	0	0	0	0	0.03	0.06	0
fve-miR319	4.03	9.12	0	0.17	0.17	0.1	2.6	19.26	3.88	0.35	0.2	0.19
fve-miR3627a	0	0	0	0.02	0.09	0.02	2.6	0	7.77	0	0	0
fve-miR3627b	0	0	0	0.02	0.09	0.02	2.6	0	7.77	0	0	0
fve-miR390a	225.76	367.79	251.98	13.4	11.92	12.77	90.97	77.04	248.58	12.82	13.93	15.57
fve-miR390b	225.76	367.79	251.98	13.34	11.92	12.77	90.97	77.04	248.58	12.77	13.84	15.54
fve-miR393a	32.25	39.51	29.9	5.79	5.49	6.51	2.6	9.63	7.77	3.49	3.77	7.12
fve-miR393b	205.61	167.18	209.27	33.09	28.48	33.91	64.98	77.04	81.57	33.66	35.36	72.65
fve-miR394	0	3.04	0	0.12	0	0	0	0	0	0.08	0.14	0.16
fve-miR396a-3p	4.03	3.04	0	0.07	0.04	0.07	36.39	0	15.54	0.03	0	0.03
fve-miR396a-5p	0	0	0	0.14	0.26	0.07	0	0	0	0.35	0.12	0.19
fve-miR396b-3p	8.06	21.28	8.54	0.09	0.04	0.02	2.6	0	0	0.03	0.03	0.16
fve-miR396b-5p	0	0	0	0.1	0.06	0.12	0	0	0	0.13	0.06	0.09
fve-miR396c-3p	4.03	3.04	0	0.07	0.04	0.07	36.39	0	15.54	0.03	0	0.03
fve-miR396c-5p	0	0	0	0.14	0.2	0.07	0	0	0	0.35	0.12	0.19
fve-miR396d	0	3.04	0	0.14	0.2	0.07	0	0	0	0.35	0.12	0.19
fve-miR397	705.51	671.74	726.04	187.35	220.49	261.81	389.86	250.37	431.13	3.3	4.75	6.49
fve-miR399a	28.22	27.36	17.08	1.83	2.2	2.3	0	0	0	0.43	0.52	1.11
fve-miR399b	20.16	9.12	8.54	0.07	0.04	0.02	0	0	0	0.05	0.03	0.03
fve-miR408	4.03	6.08	8.54	3.37	2.57	2.42	2.6	0	0	0.05	0.14	0.16
fve-miR477a	0	9.12	21.35	0	0	0	5.2	0	11.65	0	0	0.03
fve-miR477b	32.25	27.36	4.27	0	0	0	0	38.52	0	0.03	0.03	0
fve-miR482a	310.43	252.28	251.98	1059.94	818.69	655.51	317.09	683.71	372.87	670.89	687.74	507.58
fve-miR482c	16.13	6.08	8.54	0.9	1.04	0.56	13	38.52	19.42	0.64	0.69	0.76
fve-miR482d	8.06	3.04	0	0	0.02	0	0	0	0	0.08	0	0.09
fve-miR5225	20.16	6.08	8.54	0	0	0	2.6	0	3.88	0	0.12	0.03
fve-miR535a	0	18.24	21.35	4.52	5.08	5.41	0	19.26	0	3.3	3.05	3.42
fve-miR535b	0	21.28	21.35	6.49	7.4	7.88	1484.07	19.26	908.88	4.61	4.6	4.75
fve-miR827	0	3.04	0	3.63	3.09	2.98	7.8	0	0	4.83	6.59	8.29
fve-miR845	28.22	12.16	0	0.1	0.02	0	0	0	0	0.08	0	0.03
ghb-miR169a	4.03	3.04	21.35	0.12	0.07	0.24	0	0	0	0	0	0.06
ghr-miR156a	229.8	206.69	187.92	75.06	80.27	108.77	161.14	67.41	108.75	89.02	115.15	175.71
ghr-miR156b	229.8	206.69	187.92	75.06	80.27	108.77	161.14	67.41	108.75	89.02	115.15	175.71
ghr-miR156c	0	9.12	4.27	0.09	0.06	0.22	2.6	0	0	0.03	0.09	0.28
ghr-miR156d	229.8	206.69	187.92	75.06	80.29	108.77	158.54	67.41	108.75	89.05	115.12	175.59
ghr-miR160	8.06	0	4.27	0.05	0.07	0	0	9.63	0	0	0.03	0
ghr-miR164	2471.32	2294.86	2468.55	628.58	572.29	588.62	2159.83	2975.59	2276.07	975.49	903.25	881.73
ghr-miR166b	681.33	626.15	503.96	2557.45	2596.98	2627.09	839.5	934.08	765.16	2441.9	2377.7	2080.58
ghr-miR167a	294.3	297.88	375.83	70.9	64.49	74.57	379.47	510.38	392.29	61.56	59.33	78.91
ghr-miR167b	290.27	291.8	375.83	62.75	56.9	65.64	384.66	491.12	384.52	58.21	55.99	74.29
ghr-miR169a	4.03	3.04	21.35	0.12	0.07	0.24	0	0	0	0	0	0.06
ghr-miR169b	0	3.04	0	0	0.07	0.02	0	0	3.88	0	0.06	0.06
ghr-miR2948-5p	12.09	15.2	4.27	0.09	0.13	0.12	0	0	0	0.05	0.26	0.09
ghr-miR2950	20.16	15.2	4.27	0	0	0.02	0	0	0	0	0	0
ghr-miR390a	225.76	367.79	251.98	13.49	11.94	12.84	90.97	77.04	244.7	12.87	14.13	15.64
ghr-miR390b	225.76	367.79	251.98	13.49	11.94	12.84	90.97	77.04	244.7	12.87	14.13	15.64
ghr-miR390c	225.76	367.79	251.98	13.49	11.94	12.84	90.97	77.04	244.7	12.87	14.13	15.64
ghr-miR393	32.25	45.59	29.9	8.33	7.39	8.66	5.2	9.63	19.42	5.07	5.27	9.62
ghr-miR394a	0	3.04	0	0.12	0	0	0	0	0	0.08	0.14	0.16
ghr-miR394b	0	3.04	0	0.12	0	0.02	0	0	0	0.08	0.14	0.16
ghr-miR396a	0	0	0	0.14	0.2	0.07	0	0	0	0.35	0.12	0.19
ghr-miR396b	0	0	0	0.14	0.2	0.07	0	0	0	0.35	0.12	0.19
ghr-miR398	4.03	0	4.27	0.4	0.47	0.66	0	0	3.88	0.03	0.09	0.06
ghr-miR399e	0	0	0	0.05	0.02	0	0	9.63	0	0.08	0	0.06
ghr-miR482a	0	0	0	0.45	0.26	0.1	0	0	0	0.11	0.12	0.03
ghr-miR482b	20.16	6.08	98.23	0.49	0.26	0.1	0	67.41	0	0.11	0.12	0.03
ghr-miR7484a	0	0	0	0.07	0	0	0	9.63	7.77	0.05	0	0.03
ghr-miR7484b	0	0	0	0.07	0	0.02	5.2	9.63	7.77	0.05	0	0.03
ghr-miR7491	16.13	6.08	8.54	0.09	0.02	0.02	5.2	0	0	0.03	0.06	0
ghr-miR7493	0	0	4.27	0.1	0.04	0	0	0	0	0.03	0.03	0.09
ghr-miR7506	24.19	21.28	17.08	0.03	0	0	2.6	9.63	11.65	0	0	0
ghr-miR7507	8.06	9.12	12.81	0.03	0	0	0	0	0	0.03	0	0
ghr-miR7508	16.13	18.24	4.27	0.09	0.07	0.07	18.19	0	54.38	0	0	0.09
ghr-miR7510b	0	15.2	0	0.03	0.04	0	5.2	0	3.88	0.05	0	0
ghr-miR7513	0	0	4.27	0	0.02	0.17	0	0	0	0	0.03	0
ghr-miR827a	12.09	3.04	4.27	3.43	3.01	2.91	0	0	0	4.83	6.68	8.29
ghr-miR827b	12.09	3.04	4.27	3.43	3.01	2.91	0	0	0	4.83	6.68	8.29
ghr-miR827c	12.09	3.04	4.27	3.43	3.01	2.91	0	0	0	4.83	6.68	8.29
gma-miR10188	48.38	30.4	38.44	0.16	0.09	0.24	51.98	57.78	50.49	0.08	0.2	0.28
gma-miR10195	0	0	0	0	0	0	436.64	0	435.02	0.32	0.43	0.63
gma-miR10196	88.69	72.95	64.06	0.45	0.6	0.64	70.18	86.67	38.84	0.78	0.43	0.73
gma-miR10199	12.09	3.04	0	0.03	0.02	0	5.2	0	0	0	0	0.06
gma-miR10407a	12.09	0	0	0	0.04	0.02	2.6	0	0	0	0.09	0.06
gma-miR10407b	8.06	0	0	0	0.04	0.02	2.6	0	0	0	0.09	0.06
gma-miR10407c	0	0	0	0.09	0.02	0.12	0	0	0	0	0	0
gma-miR10422	8.06	0	4.27	0	0	0	33.79	0	3.88	0	0	0
gma-miR10426	24.19	6.08	25.63	0.03	0	0.22	18.19	9.63	15.54	0.08	0.06	0.06
gma-miR10429	0	0	0	0.07	0.22	0.02	7.8	0	0	0	0	0
gma-miR10435	8.06	9.12	8.54	0.03	0.02	0	0	0	0	0	0	0
gma-miR10442	68.54	63.83	51.25	0	0.02	0	0	9.63	3.88	0.03	0	0
gma-miR10447	36.28	15.2	34.17	0	0	0	0	0	0	0	0.03	0
gma-miR10448	0	3.04	0	0.05	0.11	0	0	9.63	0	0	0.09	0.09
gma-miR1509a	16.13	6.08	8.54	0	0.07	0	5.2	0	3.88	0	0	0
gma-miR1509b	16.13	9.12	21.35	0.02	0.04	0.02	5.2	0	0	0	0.03	0
gma-miR1511	0	0	0	0	0	0.05	5.2	0	15.54	0	0.06	0.03
gma-miR1513a-5p	0	21.28	8.54	0	0.02	0.02	0	0	0	0	0	0
gma-miR1513b	0	21.28	8.54	0	0.02	0.02	0	0	0	0	0	0
gma-miR1513c	4.03	42.55	25.63	0	0.02	0.02	0	28.89	0	0	0	0
gma-miR1516a-3p	32.25	24.32	34.17	0	0	0	0	0	3.88	0.03	0	0.06
gma-miR1516d	24.19	24.32	17.08	0	0	0	2.6	0	0	0.03	0	0
gma-miR1517	16.13	3.04	12.81	0.02	0	0.02	0	19.26	0	0	0	0
gma-miR1518	16.13	27.36	42.71	0	0.02	0	0	0	0	0	0	0
gma-miR1520c	197.54	60.79	68.33	0	0	0	0	9.63	3.88	0	0	0
gma-miR1520p	4.03	0	8.54	0	0	0.02	2.6	0	7.77	0.08	0	0.03
gma-miR1520r	24.19	9.12	8.54	0.03	0.04	0.02	0	0	0	0	0	0.03
gma-miR1521a	16.13	18.24	8.54	0	0	0	0	0	0	0	0	0
gma-miR1526	16.13	21.28	17.08	0.03	0.06	0.05	44.18	19.26	46.61	0	0.09	0.03
gma-miR1531-3p	0	6.08	8.54	0.07	0	0.02	270.3	0	388.41	0	0	0
gma-miR1531-5p	32.25	39.51	29.9	0.03	0	0	5.2	19.26	0	0	0	0
gma-miR1532	28.22	15.2	21.35	0	0	0	2.6	0	3.88	0	0.03	0
gma-miR1535b	4.03	15.2	0	0	0	0.07	10.4	19.26	11.65	0	0	0
gma-miR156a	233.83	206.69	187.92	75.89	81.18	109.74	158.54	77.04	108.75	89.94	116.07	177.9
gma-miR156aa	4.03	6.08	4.27	0.02	0.06	0.02	2.6	0	0	0	0	0
gma-miR156ab	20.16	24.32	21.35	0.02	0	0.02	2.6	0	0	0	0	0
gma-miR156b	4.03	15.2	8.54	7.13	8.2	7.95	5.2	0	0	18.27	17.18	17.85
gma-miR156c	346.71	419.46	405.73	14.59	15.07	17.2	280.7	260	252.47	72.98	98.63	144.69
gma-miR156d	346.71	419.46	405.73	14.6	15.07	17.2	283.3	260	252.47	72.98	98.66	144.69
gma-miR156e	52.41	18.24	46.98	0.33	0.48	0.61	10.4	38.52	0	1.26	1.24	1.84
gma-miR156f	4.03	15.2	8.54	7.13	8.2	7.95	5.2	0	0	18.27	17.18	17.85
gma-miR156g	52.41	18.24	46.98	0.24	0.32	0.51	15.59	48.15	0	1.07	1.24	1.87
gma-miR156h	229.8	206.69	187.92	75.06	80.27	108.79	161.14	67.41	108.75	89.05	115.12	175.65
gma-miR156i	346.71	419.46	405.73	14.6	15.07	17.2	283.3	260	252.47	72.98	98.66	144.69
gma-miR156j	346.71	419.46	405.73	14.6	15.07	17.2	283.3	260	252.47	72.98	98.66	144.69
gma-miR156k	229.8	209.73	187.92	75.06	80.27	108.79	161.14	67.41	108.75	89.05	115.12	175.65
gma-miR156l	346.71	419.46	405.73	14.6	15.07	17.2	283.3	260	252.47	72.98	98.66	144.69
gma-miR156m	346.71	419.46	405.73	14.6	15.07	17.2	283.3	260	252.47	72.98	98.66	144.69
gma-miR156n	229.8	209.73	187.92	74.92	80.21	108.84	158.54	67.41	112.64	89.05	115.32	175.59
gma-miR156o	229.8	209.73	187.92	74.92	80.21	108.84	158.54	67.41	112.64	89.05	115.32	175.59
gma-miR156p	56.44	51.67	34.17	0.02	0	0.05	10.4	77.04	0	0.24	0.17	0.22
gma-miR156q	52.41	63.83	51.25	14	13.34	17.05	51.98	38.52	31.07	27.6	37.06	52.96
gma-miR156r	44.35	21.28	34.17	0.07	0.13	0.07	2.6	38.52	0	0.16	0.14	0.38
gma-miR156s	52.41	63.83	51.25	14	13.34	17.05	51.98	38.52	31.07	27.6	37.06	52.96
gma-miR156t	56.44	51.67	21.35	0.02	0	0.05	10.4	77.04	0	0.21	0.17	0.22
gma-miR156u	233.83	206.69	187.92	75.89	81.22	109.74	158.54	77.04	108.75	89.91	116.07	177.9
gma-miR156v	229.8	206.69	187.92	75.11	80.27	108.77	158.54	67.41	108.75	89.02	115.12	175.71
gma-miR156w	229.8	206.69	192.19	75.11	80.27	108.77	158.54	67.41	108.75	89.02	115.12	175.65
gma-miR156x	229.8	206.69	187.92	75.11	80.27	108.77	158.54	67.41	108.75	89.02	115.12	175.71
gma-miR156y	229.8	206.69	187.92	75.11	80.27	108.77	158.54	67.41	108.75	89.02	115.12	175.71
gma-miR156z	4.03	6.08	0	0.02	0.06	0.02	2.6	0	0	0.05	0	0
gma-miR159a-3p	4321.78	4784.25	4565.53	3221.52	3384.92	2640.99	7321.6	4978.57	6016.45	3456.15	4511.13	3538.81
gma-miR159b-3p	4.03	6.08	0	0.03	0.06	0.02	2.6	0	0	0	0	0
gma-miR159c	4.03	6.08	4.27	0.02	0.06	0.02	2.6	0	0	0	0	0
gma-miR159d	8.06	6.08	8.54	0.02	0	0	0	9.63	0	0	0.09	0.09
gma-miR159e-3p	4321.78	4784.25	4565.53	3221.52	3384.92	2640.99	7321.6	4978.57	6016.45	3456.15	4511.13	3538.81
gma-miR159f-3p	4.03	6.08	0	0.03	0.06	0.02	2.6	0	0	0	0	0
gma-miR160a-5p	0	0	0	1.48	1.1	1	0	19.26	3.88	4.26	6.01	6.39
gma-miR160b	0	0	0	1.48	1.1	1	0	19.26	3.88	4.26	6.01	6.39
gma-miR160c	0	0	0	1.48	1.1	1	0	19.26	3.88	4.26	6.01	6.39
gma-miR160d	0	0	0	1.48	1.1	1	0	19.26	3.88	4.26	6.01	6.39
gma-miR160e	0	0	0	1.48	1.1	1	0	19.26	3.88	4.26	6.01	6.39
gma-miR160f	0	0	0	1.48	1.1	1	0	19.26	3.88	4.26	6.01	6.39
gma-miR164a	2471.32	2294.86	2468.55	628.58	572.29	588.62	2159.83	2975.59	2276.07	975.49	903.25	881.73
gma-miR164b	2471.32	2294.86	2464.27	628.69	572.35	588.62	2159.83	2975.59	2276.07	975.49	903.3	881.77
gma-miR164c	2713.21	2522.83	2707.71	674.59	617.23	632.54	2518.51	3543.74	2629.52	1030.48	952.53	936.02
gma-miR164d	2471.32	2294.86	2464.27	628.69	572.35	588.62	2159.83	2975.59	2276.07	975.49	903.3	881.77
gma-miR164e	2471.32	2294.86	2464.27	628.69	572.35	588.62	2159.83	2975.59	2276.07	975.49	903.3	881.77
gma-miR164f	2471.32	2285.74	2455.73	628.55	572.16	588.52	2157.23	2985.22	2276.07	975.04	902.78	881.48
gma-miR164g	2471.32	2294.86	2468.55	628.58	572.29	588.62	2159.83	2975.59	2276.07	975.49	903.25	881.73
gma-miR164h	2713.21	2522.83	2707.71	674.59	617.25	632.54	2518.51	3543.74	2629.52	1030.48	952.53	936.02
gma-miR164i	2713.21	2522.83	2707.71	674.59	617.25	632.54	2518.51	3543.74	2629.52	1030.48	952.53	936.02
gma-miR164j	2471.32	2288.78	2455.73	628.69	572.25	588.62	2157.23	2985.22	2276.07	975.04	902.78	881.48
gma-miR164k	2471.32	2294.86	2464.27	628.69	572.35	588.62	2159.83	2975.59	2276.07	975.49	903.3	881.77
gma-miR166a-3p	681.33	626.15	503.96	2557.47	2596.98	2627.12	839.5	934.08	765.16	2441.92	2377.7	2080.62
gma-miR166a-5p	116.91	170.21	384.38	40.3	43.49	67.69	20.79	57.78	108.75	26.45	28.89	88.44
gma-miR166b	1112.7	1097.28	832.81	2766.71	2825.13	2831.73	1484.07	1425.2	1421.57	3086.13	2987.76	2678.63
gma-miR166c-3p	681.33	626.15	503.96	2557.36	2596.83	2626.92	839.5	934.08	765.16	2441.49	2377.76	2080.27
gma-miR166c-5p	116.91	170.21	384.38	40.3	43.49	67.69	20.79	57.78	108.75	26.45	28.89	88.44
gma-miR166d	1112.7	1097.28	832.81	2766.69	2825.13	2831.73	1484.07	1425.2	1417.69	3086.18	2987.82	2678.57
gma-miR166e	685.36	626.15	503.96	2558.84	2598.13	2628.09	839.5	934.08	761.28	2442.3	2378.05	2081.34
gma-miR166f	1112.7	1097.28	832.81	2766.69	2825.13	2831.73	1484.07	1425.2	1417.69	3086.18	2987.82	2678.57
gma-miR166g	685.36	626.15	503.96	2558.72	2597.89	2627.92	839.5	934.08	761.28	2441.84	2377.73	2080.77
gma-miR166h-3p	451.53	498.49	358.75	261.63	279.51	251.85	649.77	491.12	703.02	679.72	639.66	629.7
gma-miR166i-3p	685.36	626.15	503.96	2558.72	2597.89	2627.92	839.5	934.08	761.28	2441.84	2377.73	2080.77
gma-miR166j-3p	451.53	498.49	358.75	261.49	279.42	251.66	649.77	491.12	703.02	679.58	639.32	629.32
gma-miR166k	451.53	498.49	345.94	279.28	297.43	270.81	688.76	510.38	706.9	725.8	682.33	673.73
gma-miR166l	44.35	45.59	42.71	40.54	43.19	67.57	20.79	0	34.96	28.08	30.04	89.96
gma-miR166m	8.06	9.12	0	3.62	3.09	3.16	5.2	28.89	3.88	4.13	3.65	3.17
gma-miR166n	1112.7	1097.28	832.81	2766.71	2825.13	2831.73	1484.07	1425.2	1421.57	3086.13	2987.76	2678.63
gma-miR166o	1112.7	1097.28	832.81	2766.71	2825.13	2831.73	1484.07	1425.2	1421.57	3086.13	2987.76	2678.6
gma-miR166p	685.36	626.15	503.96	2558.65	2597.83	2627.85	839.5	934.08	769.05	2441.84	2377.73	2080.74
gma-miR166q	1112.7	1097.28	832.81	2766.71	2825.13	2831.73	1484.07	1425.2	1421.57	3086.13	2987.76	2678.6
gma-miR166r	20.16	30.4	38.44	57.1	55.94	51.3	13	9.63	50.49	39.13	33.26	37.57
gma-miR166s	1116.73	1097.28	832.81	2768.07	2826.19	2832.78	1484.07	1425.2	1421.57	3086.47	2987.73	2679.14
gma-miR166t	1116.73	1097.28	832.81	2768.07	2826.19	2832.78	1484.07	1425.2	1421.57	3086.47	2987.73	2679.14
gma-miR166u	1112.7	1097.28	832.81	2767.93	2826.45	2833.05	1486.67	1425.2	1417.69	3087.25	2988.31	2680.34
gma-miR167a	298.33	288.76	375.83	63.11	57.09	65.78	376.87	491.12	380.64	58.23	56.13	74.01
gma-miR167b	290.27	288.76	375.83	62.75	57	65.42	371.67	491.12	384.52	58.15	55.96	74.7
gma-miR167c	44.35	45.59	51.25	100.27	90.7	102.16	49.38	125.19	58.26	31.54	31.25	39.6
gma-miR167d	290.27	288.76	375.83	62.75	57	65.42	371.67	491.12	384.52	58.15	55.96	74.7
gma-miR167e	24.19	48.63	42.71	23	22.88	24.66	31.19	77.04	54.38	13.22	13.98	19.53
gma-miR167f	24.19	48.63	42.71	23	22.88	24.66	31.19	77.04	54.38	13.22	13.98	19.53
gma-miR167g	318.49	346.51	461.25	1035.89	865.57	1140.62	408.06	500.75	477.74	627.76	563.7	817.1
gma-miR167j	318.49	346.51	461.25	1035.89	865.57	1140.62	400.26	500.75	473.86	627.76	563.7	817.1
gma-miR167k	0	3.04	0	0.07	0.04	0.02	0	0	0	0	0.06	0
gma-miR167l	290.27	288.76	375.83	62.75	57	65.42	371.67	491.12	384.52	58.15	55.96	74.7
gma-miR168a	322.52	355.63	196.46	666.76	658.44	714.34	280.7	462.23	345.68	608.5	673.5	1240.47
gma-miR168b	201.58	218.85	89.69	272.67	272.71	339.12	119.56	269.63	112.64	391.34	439.55	751.07
gma-miR169a	36.28	82.07	59.79	45.81	38.47	47.19	33.79	19.26	38.84	45.76	40.77	86.1
gma-miR169b	8.06	33.44	12.81	0.83	0.69	0.93	0	9.63	0	0.38	0.72	0.98
gma-miR169c	4.03	18.24	12.81	0	0	0	0	9.63	0	0	0.03	0.03
gma-miR169d	8.06	18.24	12.81	0	0	0	0	9.63	3.88	0.08	0.06	0.13
gma-miR169e	8.06	18.24	12.81	0.03	0	0	0	9.63	3.88	0.08	0.06	0.16
gma-miR169f	32.25	88.15	59.79	45.78	38.51	47.19	36.39	19.26	38.84	45.76	40.77	86.07
gma-miR169g	32.25	85.11	64.06	45.85	38.52	47.29	36.39	19.26	38.84	45.95	40.86	86.2
gma-miR169k	8.06	0	0	0.07	0.09	0.12	0	9.63	0	0	0	0.06
gma-miR169l-5p	8.06	0	0	0.07	0.09	0.12	0	9.63	0	0	0	0.06
gma-miR169m	32.25	85.11	64.06	45.85	38.52	47.29	36.39	19.26	38.84	45.95	40.86	86.2
gma-miR169p	4.03	18.24	12.81	0	0	0	0	9.63	0	0	0	0.03
gma-miR169s-5p	4.03	18.24	12.81	0.09	0.11	0.02	0	9.63	3.88	0.11	0.17	0.22
gma-miR169u	8.06	30.4	12.81	0.99	0.65	1.08	0	9.63	7.77	0.32	0.6	1.04
gma-miR169v	32.25	82.07	59.79	45.78	38.47	47.19	36.39	19.26	38.84	45.76	40.77	86.07
gma-miR169w	4.03	24.32	12.81	0	0.06	0	2.6	9.63	3.88	0.05	0	0.03
gma-miR171a	80.63	130.7	145.21	67.98	63.51	76.55	75.37	38.52	77.68	70.41	100.41	158.75
gma-miR171c-3p	36.28	42.55	12.81	32.37	31.31	45.94	15.59	28.89	27.19	27.98	29.58	47.61
gma-miR171e	403.15	392.1	486.88	83.51	82.63	107.1	371.67	260	454.44	127.54	123.55	319.55
gma-miR171f	427.34	419.46	499.69	113.67	111.67	150.06	382.06	288.89	477.74	152.92	150.08	361.34
gma-miR171g	411.21	392.1	491.15	85.87	85.22	110.94	374.27	269.63	454.44	129.42	124.84	323.76
gma-miR171i-3p	80.63	130.7	145.21	67.98	63.51	76.6	75.37	38.52	77.68	70.41	100.44	158.84
gma-miR171j-3p	399.12	386.02	508.23	84.01	83.6	108.15	376.87	260	462.21	128.99	124.53	321.45
gma-miR171k-3p	16.13	6.08	4.27	8	8.87	10.37	7.8	0	3.88	7.38	7.57	9.78
gma-miR171k-5p	4.03	3.04	29.9	0	0	0	0	9.63	11.65	0	0	0
gma-miR171l	4.03	3.04	29.9	0	0	0	0	9.63	11.65	0	0	0
gma-miR171m	16.13	12.16	29.9	37.43	36.91	42.44	2.6	9.63	7.77	33.69	32.92	40.58
gma-miR171n	16.13	6.08	21.35	26.5	27.21	30.38	5.2	0	7.77	19.71	18.18	24.79
gma-miR171o-3p	36.28	39.51	12.81	31.97	30.95	45.62	15.59	28.89	27.19	27.71	29.18	47.29
gma-miR171p	16.13	6.08	21.35	26.5	27.21	30.38	5.2	0	7.77	19.71	18.18	24.79
gma-miR171q	36.28	39.51	12.81	32.01	30.97	45.62	13	28.89	27.19	27.71	29.18	47.32
gma-miR171t	16.13	12.16	29.9	37.43	36.91	42.44	2.6	9.63	7.77	33.69	32.92	40.58
gma-miR171u	407.18	395.14	486.88	90.23	90.28	116.84	371.67	260	454.44	133.26	129.62	328.51
gma-miR172a	0	0	4.27	0.17	0.24	0.15	0	0	0	0.27	0.43	0.95
gma-miR172b-3p	0	0	4.27	0.17	0.24	0.15	0	0	0	0.27	0.43	0.95
gma-miR172d	0	6.08	8.54	0	0	0	5.2	0	15.54	0	0	0.03
gma-miR172e	0	6.08	8.54	0	0	0	5.2	0	15.54	0	0	0.03
gma-miR172f	0	0	4.27	0.17	0.24	0.15	0	0	0	0.27	0.43	0.95
gma-miR172h-3p	0	0	4.27	0.17	0.24	0.15	0	0	0	0.27	0.43	0.95
gma-miR172h-5p	40.32	6.08	21.35	0	0.06	0.02	0	0	0	0	0	0
gma-miR172i-5p	44.35	9.12	17.08	0	0.06	0.02	0	0	0	0	0	0
gma-miR172j	40.32	6.08	21.35	0	0.06	0.02	0	0	0	0	0	0
gma-miR2108a	8.06	12.16	0	0	0	0	5.2	9.63	0	0.03	0.06	0.09
gma-miR2118a-3p	0	6.08	0	0.4	0.26	0.07	0	0	0	0.16	0.29	0.19
gma-miR2118a-5p	8.06	9.12	8.54	0.02	0.02	0	7.8	0	0	0.03	0.03	0
gma-miR2118b-3p	0	6.08	0	0.4	0.26	0.07	0	0	0	0.16	0.29	0.19
gma-miR2119	4.03	3.04	0	1.41	1.17	1.93	5.2	0	7.77	0	0.06	0
gma-miR319a	24.19	39.51	42.71	7.27	5.86	7.22	18.19	77.04	38.84	16.52	13.95	20.07
gma-miR319b	24.19	39.51	42.71	7.23	5.86	7.24	18.19	77.04	38.84	16.52	13.95	20.07
gma-miR319c	8.06	6.08	4.27	2.21	1.41	1.71	13	28.89	3.88	2.71	2.24	2.91
gma-miR319d	4.03	0	8.54	0.21	0.32	0.27	18.19	0	3.88	0.16	0.26	0.41
gma-miR319e	24.19	39.51	42.71	7.23	5.86	7.22	18.19	77.04	34.96	16.44	13.93	20.07
gma-miR319g	12.09	9.12	4.27	2.35	1.53	1.76	18.19	28.89	3.88	2.71	2.27	2.91
gma-miR319h	24.19	39.51	42.71	7.23	5.86	7.22	18.19	77.04	34.96	16.44	13.93	20.07
gma-miR319i	8.06	3.04	8.54	0.21	0.32	0.27	18.19	0	3.88	0.16	0.26	0.41
gma-miR319j	24.19	39.51	42.71	7.27	5.86	7.27	18.19	77.04	38.84	16.52	13.95	20.07
gma-miR319k	24.19	39.51	42.71	7.23	5.88	7.22	25.99	77.04	34.96	16.52	13.95	20.07
gma-miR319l	8.06	9.12	4.27	2.33	1.88	2.23	13	28.89	11.65	3.17	2.91	3.39
gma-miR319m	24.19	39.51	42.71	7.23	5.88	7.22	25.99	77.04	34.96	16.52	13.95	20.07
gma-miR319o	4.03	0	8.54	0.21	0.32	0.27	18.19	0	3.88	0.16	0.26	0.41
gma-miR319p	0	6.08	0	0.16	0.17	0.1	2.6	19.26	3.88	0.4	0.2	0.19
gma-miR319q	12.09	9.12	4.27	2.35	1.49	1.76	18.19	28.89	3.88	2.71	2.27	2.91
gma-miR3522	40.32	45.59	29.9	0	0.04	0	0	0	0	0	0.06	0.03
gma-miR390a-5p	225.76	367.79	251.98	13.4	11.92	12.77	90.97	77.04	248.58	12.82	13.93	15.57
gma-miR390b-5p	4.03	21.28	0	0.1	0.04	0.05	70.18	19.26	244.7	0.19	0.06	0.16
gma-miR390d	8.06	24.32	0	0.1	0.04	0.05	70.18	19.26	244.7	0.16	0.06	0.16
gma-miR390e	225.76	367.79	251.98	13.4	11.92	12.77	90.97	77.04	248.58	12.79	13.93	15.54
gma-miR390f	225.76	367.79	251.98	13.34	11.92	12.75	90.97	77.04	248.58	12.77	13.81	15.48
gma-miR390g	225.76	370.83	251.98	13.34	11.92	12.75	90.97	77.04	248.58	12.77	13.81	15.48
gma-miR391-5p	12.09	15.2	17.08	0.99	0.78	0.59	0	0	3.88	0.54	0.52	0.79
gma-miR393a	32.25	39.51	29.9	5.77	5.47	6.48	2.6	9.63	7.77	3.49	3.74	7.12
gma-miR393c-3p	0	0	0	0.05	0.02	0.12	0	0	0	0.08	0.09	0.38
gma-miR393c-5p	32.25	39.51	29.9	5.77	5.47	6.48	2.6	9.63	7.77	3.49	3.74	7.12
gma-miR393d	32.25	39.51	29.9	5.77	5.47	6.48	2.6	9.63	7.77	3.49	3.74	7.12
gma-miR393e	32.25	39.51	29.9	5.77	5.47	6.48	2.6	9.63	7.77	3.49	3.74	7.12
gma-miR393f	32.25	39.51	29.9	5.77	5.47	6.48	2.6	9.63	7.77	3.49	3.74	7.12
gma-miR393g	32.25	39.51	29.9	5.77	5.47	6.48	2.6	9.63	7.77	3.49	3.74	7.12
gma-miR393h	205.61	167.18	209.27	33.03	28.46	33.91	64.98	77.04	81.57	33.66	35.36	72.65
gma-miR393i	205.61	167.18	209.27	33.03	28.46	33.91	64.98	77.04	81.57	33.66	35.36	72.65
gma-miR393j	205.61	167.18	209.27	33.03	28.46	33.91	64.98	77.04	81.57	33.66	35.36	72.65
gma-miR393k	205.61	167.18	209.27	33.03	28.46	33.91	64.98	77.04	81.57	33.66	35.36	72.65
gma-miR394a-5p	0	3.04	0	0.12	0	0	0	0	0	0.13	0.14	0.16
gma-miR394b-5p	0	3.04	0	0.12	0	0	0	0	0	0.13	0.14	0.16
gma-miR394c-5p	0	3.04	0	0.12	0	0	0	0	0	0.13	0.14	0.16
gma-miR394d	0	3.04	0	0.12	0	0.02	0	0	0	0.08	0.14	0.16
gma-miR394e	0	3.04	0	0.12	0	0.02	0	0	0	0.08	0.14	0.16
gma-miR394f	0	3.04	0	0.12	0	0	0	0	7.77	0.13	0.14	0.16
gma-miR394g	0	3.04	0	0.12	0	0	0	0	0	0.13	0.14	0.16
gma-miR395a	12.09	24.32	0	74.97	71.38	76.33	7.8	9.63	23.3	1.31	1.06	0.92
gma-miR395b	12.09	24.32	4.27	74.97	71.43	76.4	7.8	9.63	23.3	1.31	1.06	0.95
gma-miR395c	12.09	24.32	0	74.97	71.38	76.33	7.8	9.63	23.3	1.31	1.06	0.92
gma-miR395d	0	0	0	0.1	0.24	0.24	2.6	0	3.88	0	0.06	0
gma-miR395e	0	0	0	0.17	0.41	0.44	2.6	0	3.88	0	0.03	0
gma-miR395f	0	0	0	0.17	0.41	0.44	2.6	0	3.88	0	0.03	0
gma-miR395g	0	0	0	0.17	0.41	0.44	2.6	0	3.88	0	0.03	0
gma-miR395h	8.06	0	0	0.03	0.04	0.12	2.6	0	0	0	0.03	0.03
gma-miR395i	0	3.04	0	1.55	0.97	1.22	0	0	3.88	0.03	0.03	0
gma-miR395j	0	3.04	0	1.55	0.97	1.22	0	0	3.88	0.03	0.03	0
gma-miR395k	0	3.04	0	2.02	1.54	1.93	7.8	0	11.65	0.08	0	0.09
gma-miR395l	0	0	0	1.55	0.97	1.22	2.6	0	3.88	0.03	0.03	0
gma-miR395m	0	0	0	1.55	0.97	1.22	0	0	0	0.03	0	0
gma-miR396a-3p	4.03	3.04	0	0.07	0.04	0.07	36.39	0	15.54	0.03	0	0.03
gma-miR396a-5p	0	0	0	0.14	0.2	0.07	0	0	0	0.35	0.12	0.19
gma-miR396b-3p	0	3.04	4.27	0.03	0.02	0	20.79	0	3.88	0.03	0	0.06
gma-miR396b-5p	0	0	8.54	0.1	0.06	0.15	0	0	0	0.13	0.09	0.09
gma-miR396c	0	0	8.54	0.1	0.06	0.15	0	0	0	0.13	0.09	0.09
gma-miR396d	0	0	8.54	0.03	0.02	0	20.79	0	3.88	0.03	0	0.09
gma-miR396e	0	0	0	0.14	0.2	0.07	7.8	0	0	0.35	0.12	0.19
gma-miR396h	0	0	0	0.14	0.2	0.07	0	0	0	0.35	0.12	0.19
gma-miR396i-3p	4.03	3.04	0	0.07	0.04	0.07	36.39	0	15.54	0.03	0	0.03
gma-miR396i-5p	0	0	0	0.14	0.2	0.07	0	0	0	0.35	0.12	0.19
gma-miR396j	12.09	18.24	8.54	0	0	0	0	9.63	0	0	0	0
gma-miR396k-3p	0	3.04	4.27	0.03	0.02	0	20.79	0	3.88	0.03	0	0.06
gma-miR396k-5p	0	0	8.54	0.1	0.06	0.15	0	0	0	0.13	0.09	0.09
gma-miR397a	705.51	683.9	726.04	187.68	220.75	262.4	387.26	250.37	431.13	3.14	4.83	6.52
gma-miR397b-3p	12.09	24.32	0	0	0.06	0	0	0	0	0	0	0
gma-miR397b-5p	705.51	683.9	726.04	187.56	220.73	262.3	389.86	250.37	431.13	3.14	4.83	6.52
gma-miR398a	4.03	0	4.27	0.4	0.47	0.66	0	0	3.88	0.03	0.09	0.06
gma-miR398b-3p	4.03	0	4.27	0.4	0.47	0.66	0	0	3.88	0.03	0.09	0.06
gma-miR398b-5p	0	0	4.27	0.24	0.24	0.37	2.6	0	0	0	0.09	0.13
gma-miR399a	32.25	27.36	12.81	2.21	2.51	2.57	2.6	19.26	7.77	0.4	0.69	1.46
gma-miR399b	36.28	24.32	12.81	1.86	2.23	2.3	2.6	0	0	0.35	0.43	1.04
gma-miR399c	32.25	27.36	12.81	2.21	2.51	2.57	2.6	19.26	7.77	0.4	0.69	1.46
gma-miR399d	0	0	0	1.69	1.62	2.37	2.6	9.63	0	0.03	0.03	0
gma-miR399e	0	0	0	1.69	1.62	2.37	2.6	9.63	0	0.03	0.03	0
gma-miR399f	0	0	0	1.67	1.62	2.37	2.6	9.63	0	0.03	0.03	0
gma-miR399g	0	0	0	1.69	1.62	2.37	2.6	9.63	0	0.03	0.03	0
gma-miR399h	36.28	24.32	12.81	1.86	2.23	2.3	2.6	0	0	0.35	0.43	1.04
gma-miR399i	8.06	3.04	4.27	5.22	4.89	7.85	0	0	0	0.32	0.46	0.63
gma-miR408a-3p	4.03	6.08	4.27	2.07	1.54	1.57	2.6	0	0	0.05	0.14	0.13
gma-miR408a-5p	8.06	6.08	4.27	0.02	0.07	0	0	0	0	0	0.03	0
gma-miR408b-3p	4.03	6.08	4.27	2.07	1.54	1.57	2.6	0	0	0.05	0.14	0.13
gma-miR408b-5p	0	6.08	4.27	0.05	0	0.02	0	0	0	0	0.06	0.06
gma-miR408c-3p	8.06	6.08	17.08	7.3	5.17	4.92	2.6	0	3.88	0.11	0.23	0.25
gma-miR408c-5p	8.06	6.08	4.27	0.02	0.07	0	0	0	0	0	0.03	0
gma-miR408d	4.03	6.08	4.27	2.07	1.54	1.57	2.6	0	0	0.05	0.14	0.13
gma-miR4340	4.03	9.12	4.27	0.03	0	0	0	0	3.88	0.05	0.03	0
gma-miR4343a	0	0	0	0.09	0.02	0.02	7.8	0	0	0	0.03	0
gma-miR4343b	12.09	24.32	34.17	0	0.02	0.02	2.6	0	0	0	0	0
gma-miR4345	8.06	0	4.27	0.07	0.07	0.02	0	0	3.88	0	0.03	0
gma-miR4347	177.39	103.34	187.92	0	0	0.02	2.6	19.26	0	0.03	0	0
gma-miR4348d	16.13	0	34.17	0.09	0.06	0.05	0	0	3.88	0	0.09	0
gma-miR4349-5p	16.13	3.04	29.9	0.02	0.02	0	0	0	0	0.05	0	0
gma-miR4354	40.32	39.51	29.9	0	0	0	2.6	9.63	0	0	0	0
gma-miR4359a	0	3.04	4.27	0.02	0.02	0.02	13	0	11.65	0.05	0	0
gma-miR4361	0	0	8.54	0	0.19	0.05	2.6	0	0	0	0.03	0
gma-miR4364a	12.09	12.16	8.54	0.02	0.02	0.07	7.8	0	7.77	0	0.03	0
gma-miR4364b	40.32	33.44	42.71	0	0	0	0	9.63	3.88	0	0	0
gma-miR4367	20.16	12.16	12.81	0	0	0	0	9.63	3.88	0.03	0	0.03
gma-miR4369	4.03	15.2	4.27	0.02	0.02	0	2.6	0	54.38	0.03	0	0
gma-miR4371a	0	3.04	4.27	0.02	0.02	0.05	0	0	0	0.13	0.09	0.09
gma-miR4371b	4.03	12.16	4.27	0	0	0	2.6	0	3.88	0.05	0	0
gma-miR4372a	0	0	0	0.1	0.02	0.15	0	0	0	0	0.03	0
gma-miR4372b	16.13	3.04	4.27	0.16	0.09	0.12	0	9.63	0	0	0	0
gma-miR4374b	12.09	9.12	21.35	0.03	0.04	0	5.2	19.26	3.88	0	0.03	0
gma-miR4380a	32.25	18.24	29.9	0	0.02	0	0	0	0	0.03	0	0
gma-miR4382	0	3.04	8.54	0.02	0.11	0.02	0	0	0	0.05	0	0
gma-miR4385	20.16	18.24	17.08	0.02	0	0	18.19	0	0	0	0.03	0.03
gma-miR4386	8.06	6.08	12.81	0.03	0	0.05	2.6	0	3.88	0	0	0
gma-miR4391	4.03	3.04	21.35	0.02	0.02	0	0	9.63	7.77	0	0	0
gma-miR4393a	20.16	0	12.81	0	0.04	0	13	0	3.88	0	0.09	0
gma-miR4394	108.85	136.78	98.23	0.02	0	0	0	115.56	0	0	0	0.03
gma-miR4395	52.41	42.55	46.98	0.02	0.15	0.05	5.2	38.52	3.88	0.11	0.03	0
gma-miR4397-3p	36.28	36.47	51.25	0.02	0.09	0.07	0	0	0	0	0	0
gma-miR4398	24.19	12.16	46.98	0.37	0.41	0.54	20.79	0	93.22	0.27	0.23	0.41
gma-miR4400	0	9.12	8.54	0.05	0.13	0	2.6	0	19.42	0	0.03	0.06
gma-miR4404	8.06	15.2	0	0.05	0.06	0.05	5.2	0	0	0	0.06	0
gma-miR4405b	0	0	8.54	0.12	0.15	0.12	2.6	9.63	3.88	0.19	0.03	0.09
gma-miR4408	4.03	6.08	17.08	0.12	0.02	0.1	10.4	0	23.3	0	0	0.03
gma-miR4409	4.03	6.08	4.27	0.03	0.04	0.12	0	0	3.88	0.03	0	0
gma-miR4412-5p	100.79	54.71	85.42	0	0	0.02	0	38.52	0	0	0	0
gma-miR4413a	24.19	3.04	4.27	0	0	0.02	2.6	19.26	7.77	0	0	0
gma-miR4413b	24.19	3.04	4.27	0.05	0	0.02	2.6	19.26	0	0.05	0	0
gma-miR4414a-3p	0	24.32	8.54	0.02	0	0	0	0	11.65	0	0	0
gma-miR482a-3p	16.13	6.08	8.54	2.23	2.08	1.03	10.4	38.52	19.42	1.48	2.01	1.58
gma-miR482a-5p	80.63	82.07	106.77	0	0	0.1	2799.21	115.56	2524.65	0	0	0.09
gma-miR482b-5p	20.16	21.28	21.35	0.03	0.02	0.07	0	9.63	0	0.16	0.17	0.25
gma-miR482c-3p	16.13	6.08	8.54	2.23	2.08	1.03	10.4	38.52	19.42	1.48	1.99	1.58
gma-miR482c-5p	16.13	18.24	17.08	0	0	0.07	0	0	0	0.03	0.09	0.06
gma-miR482d-5p	20.16	21.28	21.35	0.03	0.02	0.07	0	9.63	0	0.16	0.17	0.25
gma-miR482e	20.16	21.28	21.35	0.03	0.02	0.07	0	9.63	0	0.16	0.17	0.25
gma-miR4993	12.09	9.12	0	0.05	0.04	0.05	5.2	9.63	0	0.27	0.23	0.22
gma-miR4995	262.05	155.02	123.85	1.65	2.01	2.18	140.35	202.22	229.16	1.31	1.47	1.39
gma-miR4997	24.19	45.59	46.98	0	0	0	36.39	9.63	201.97	0	0	0.03
gma-miR4997b	8.06	3.04	4.27	0	0	0.05	10.4	19.26	3.88	0	0	0.13
gma-miR5030b	64.5	30.4	93.96	0.02	0	0	2.6	9.63	3.88	0	0	0
gma-miR5033	0	0	0	0.03	0.13	0.07	15.59	0	15.54	0	0	0
gma-miR5036	24.19	6.08	8.54	0.02	0	0	2.6	0	7.77	0.05	0	0.03
gma-miR5037d	0	0	4.27	0.07	0.09	0.05	0	0	7.77	0	0.03	0.06
gma-miR5040	40.32	15.2	149.48	0.05	0	0	2.6	0	0	0	0	0
gma-miR5041-3p	24.19	36.47	85.42	0.03	0.07	0.05	13	9.63	11.65	0.27	0.2	0.06
gma-miR5041-5p	84.66	21.28	25.63	0.02	0.02	0	2.6	0	0	0	0	0
gma-miR5043	28.22	39.51	8.54	0.59	0.78	0.68	7.8	0	11.65	0.38	0.26	0.54
gma-miR5225	8.06	15.2	12.81	0.07	0	0	2.6	28.89	0	0.03	0	0.06
gma-miR5368	233.83	191.49	140.94	1.29	1.6	2.03	291.1	211.85	252.47	2.04	1.64	2.82
gma-miR5369	4.03	3.04	12.81	0.03	0.06	0.02	2.6	0	0	0	0	0
gma-miR5375	0	3.04	4.27	0.02	0.07	0.07	0	0	0	0.03	0	0
gma-miR5376	4.03	3.04	0	0.03	0	0	15.59	0	3.88	0.03	0.06	0
gma-miR5377b	0	0	0	0.23	0.09	0.27	0	0	0	0.08	0	0.06
gma-miR5380a	8.06	3.04	8.54	0.02	0.13	0.05	7.8	0	3.88	0.03	0.06	0.03
gma-miR5380b	8.06	3.04	8.54	0.02	0.13	0.05	7.8	0	3.88	0.03	0.06	0.03
gma-miR5380c	36.28	24.32	29.9	0.09	0	0.12	2.6	0	77.68	0.03	0.03	0
gma-miR5671a	0	0	4.27	0	0	0.07	0	0	69.91	0	0	0.03
gma-miR5672	108.85	45.59	93.96	0.03	0.06	0.02	13	28.89	11.65	0.16	0	0.16
gma-miR5676	0	15.2	0	0.03	0.11	0.12	5.2	0	7.77	0	0	0.03
gma-miR5678	4.03	3.04	8.54	0.02	0.06	0.05	10.4	0	0	0.03	0.29	0.03
gma-miR5679	0	15.2	8.54	0.17	0.17	0.22	7.8	9.63	3.88	0.08	0.14	0.38
gma-miR5764	28.22	9.12	42.71	0	0	0	5.2	28.89	0	0.03	0	0
gma-miR5764b	16.13	3.04	8.54	0	0.06	0	0	0	7.77	0	0	0
gma-miR5765	60.47	27.36	51.25	0	0	0	0	0	0	0	0.03	0.03
gma-miR5766	12.09	12.16	0	0.03	0.04	0	2.6	0	0	0	0.14	0.09
gma-miR5769	4.03	12.16	8.54	0	0.04	0.05	13	0	15.54	0.03	0.03	0
gma-miR5778	20.16	24.32	21.35	0	0.02	0	0	9.63	7.77	0.03	0	0
gma-miR5783	108.85	54.71	72.6	0.09	0.22	0.12	23.39	86.67	38.84	0.08	0.12	0.22
gma-miR5784	0	0	0	0	0	0.02	2.6	0	31.07	0.05	0	0
gma-miR5786	0	0	0	0.05	0.07	0.05	0	0	11.65	0	0	0
gma-miR6300	1112.7	1392.11	1242.81	127.28	138.16	162.17	1840.15	2051.13	2260.54	276.54	255.04	401.85
gma-miR9722	8.06	15.2	21.35	0.07	0.22	0.15	5.2	9.63	0	0.08	0.09	0.25
gma-miR9723	0	6.08	0	0.02	0.04	0	163.74	0	330.15	0	0.03	0.03
gma-miR9724	0	6.08	0	0.03	0.04	0.1	0	0	0	0	0	0.06
gma-miR9724b	0	0	0	0	0.02	0.02	5.2	9.63	7.77	0.11	0	0.06
gma-miR9724b	0	0	0	0.02	0.02	0.02	5.2	9.63	7.77	0.11	0	0.06
gma-miR9726	0	0	0	0.07	0.02	0.02	0	9.63	0	0	0.12	0
gma-miR9728	4.03	9.12	4.27	0.09	0	0	59.78	0	73.8	0	0	0.13
gma-miR9732	20.16	9.12	0	0.14	0.11	0.05	2.6	0	0	0	0.03	0.03
gma-miR9735	12.09	15.2	34.17	0	0	0	2.6	0	0	0	0	0
gma-miR9736	4.03	21.28	12.81	0	0	0	2.6	0	0	0.11	0	0.06
gma-miR9741	16.13	6.08	21.35	0.02	0	0	0	0	0	0.11	0.06	0.03
gma-miR9742	0	0	0	0	0	0	7.8	0	3.88	0.16	0	0.03
gma-miR9743	0	6.08	8.54	0	0	0.02	0	0	3.88	0.05	0.17	0.06
gma-miR9744	0	3.04	4.27	0.05	0.04	0	10.4	0	0	0.05	0.09	0.13
gma-miR9746a	0	0	4.27	0.03	0.13	0.12	7.8	0	7.77	0.19	0.14	0.25
gma-miR9746b	0	0	4.27	0.03	0.13	0.12	7.8	0	7.77	0.19	0.14	0.25
gma-miR9746c	0	0	4.27	0.03	0.13	0.12	7.8	0	7.77	0.19	0.14	0.25
gma-miR9746d	0	0	4.27	0.03	0.13	0.12	7.8	0	7.77	0.19	0.14	0.25
gma-miR9746e	0	0	4.27	0.03	0.13	0.12	7.8	0	7.77	0.19	0.14	0.25
gma-miR9746f	0	0	4.27	0.03	0.13	0.12	7.8	0	7.77	0.19	0.14	0.25
gma-miR9746h	0	0	4.27	0.03	0.13	0.12	7.8	0	7.77	0.19	0.14	0.25
gma-miR9748	0	0	21.35	0.02	0.02	0.07	2.6	0	11.65	0.08	0	0.06
gma-miR9762	4.03	6.08	0	0	0	0	5.2	0	27.19	0	0	0
gma-miR9765	4.03	0	4.27	0.03	0	0	5.2	0	3.88	0	0	0.16
gma-miR9766	12.09	12.16	21.35	0.05	0.04	0	13	0	15.54	0	0.03	0
gma-miR9767	8.06	0	21.35	0	0	0	23.39	0	23.3	0.03	0.06	0
gra-miR157a	346.71	419.46	405.73	14.6	15.07	17.2	283.3	260	252.47	72.98	98.66	144.69
gra-miR157b	346.71	419.46	405.73	14.6	15.07	17.2	283.3	260	252.47	72.98	98.66	144.69
gra-miR166c	8.06	12.16	0	1.06	0.89	0.95	10.4	19.26	7.77	2.63	2.47	3.01
gra-miR166d	0	0	0	0.1	0.07	0.1	0	0	7.77	0.03	0	0
gra-miR167c	24.19	48.63	55.52	22.97	22.82	24.59	23.39	86.67	50.49	13.17	13.93	19.5
gra-miR3267	4.03	6.08	25.63	0.02	0	0.05	2.6	0	3.88	0	0	0.03
gra-miR398	4.03	0	4.27	0.4	0.47	0.66	0	0	3.88	0.03	0.09	0.06
gra-miR477	8.06	12.16	25.63	0	0	0	0	9.63	0	0	0.03	0.03
gra-miR482	16.13	6.08	8.54	1.88	1.51	0.78	10.4	38.52	19.42	1.13	1.81	1.2
gra-miR482d	0	0	0	0.03	0.02	0	0	0	3.88	0.16	0.06	0.06
gra-miR5207	8.06	15.2	8.54	0.14	0.02	0.12	0	0	0	0	0.03	0
gra-miR530a	12.09	9.12	0	0.03	0.19	0.07	5.2	0	15.54	0.03	0	0.09
gra-miR530b	8.06	18.24	12.81	0.07	0	0.02	5.2	19.26	11.65	0	0	0.03
gra-miR7484h	24.19	3.04	4.27	0.03	0	0	2.6	19.26	3.88	0	0	0
gra-miR7484i	24.19	3.04	4.27	0.03	0	0	2.6	19.26	3.88	0	0	0
gra-miR7484l	24.19	24.32	64.06	0.03	0.02	0.07	2.6	19.26	11.65	0	0	0.03
gra-miR7486e	32.25	18.24	21.35	0.03	0.06	0.02	7.8	9.63	0	0.05	0.06	0
gra-miR7486f	8.06	9.12	12.81	0.02	0.02	0	0	9.63	0	0	0	0
gra-miR7486g	8.06	9.12	8.54	0.03	0.02	0	0	9.63	0	0	0	0
gra-miR7486h	8.06	6.08	12.81	0.07	0.04	0.02	0	0	7.77	0.05	0.03	0
gra-miR7486i	16.13	6.08	12.81	0	0.07	0	0	0	3.88	0.03	0	0
gra-miR7486j	173.35	100.31	42.71	0.05	0	0.07	0	9.63	0	0.03	0.03	0
gra-miR7492d	0	3.04	0	0.03	0.02	0	194.93	0	186.44	0	0.09	0
gra-miR7492e	4.03	12.16	0	0.05	0	0.02	2.6	0	3.88	0	0.03	0
gra-miR7492f	0	6.08	0	0.17	0.15	0.27	0	0	7.77	0	0.06	0.06
gra-miR7492h	12.09	6.08	0	0.02	0.02	0	0	0	0	0.05	0	0.13
gra-miR7492i	0	3.04	0	0.03	0.02	0	2.6	0	3.88	0.05	0	0.13
gra-miR7492j	0	3.04	0	0.03	0.02	0	2.6	0	3.88	0.05	0	0.13
gra-miR7494b	36.28	33.44	64.06	0.1	0.13	0.07	2.6	9.63	15.54	0.16	0.06	0.13
gra-miR7494c	12.09	3.04	34.17	0.07	0.07	0.05	2.6	0	0	0.11	0.03	0.19
gra-miR7502c	0	0	0	0.19	0.17	0.07	7.8	0	3.88	0.03	0.03	0.06
gra-miR7502e	4.03	6.08	4.27	0.24	0.28	0.46	2.6	0	0	0	0	0
gra-miR7504c	0	3.04	0	0.03	0.04	0	228.72	0	104.87	0.03	0.06	0.06
gra-miR7504g	8.06	3.04	8.54	0.02	0.04	0.02	5.2	0	7.77	0.03	0.03	0.09
gra-miR7506b	28.22	6.08	12.81	0.03	0.02	0	0	9.63	0	0	0	0
gra-miR7584e	4.03	6.08	8.54	0.05	0.07	0.07	2.6	9.63	0	0	0.06	0
gra-miR8633	24.19	24.32	12.81	0.02	0.13	0.07	20.79	19.26	50.49	0.08	0.35	0.28
gra-miR8634	0	9.12	12.81	0.07	0.02	0.02	7.8	0	3.88	0.05	0	0.19
gra-miR8635	16.13	3.04	8.54	0	0	0.02	0	0	15.54	0	0	0.06
gra-miR8637	4.03	3.04	0	0.09	0.04	0.02	2.6	0	19.42	0	0.06	0.09
gra-miR8638	4.03	6.08	0	0.05	0.06	0	0	0	0	0	0.03	0
gra-miR8642	0	0	0	0.24	0.22	0.22	5.2	0	3.88	0	0	0
gra-miR8644	56.44	72.95	34.17	0	0	0	5.2	28.89	0	0	0	0
gra-miR8645	0	0	8.54	0.02	0	0	18.19	0	15.54	0.03	0.06	0
gra-miR8646	8.06	0	8.54	0	0	0.02	0	0	3.88	0.05	0.03	0.06
gra-miR8654a	4.03	6.08	4.27	0.02	0.04	0.02	2.6	0	23.3	0.03	0	0
[truncated: 3,104 more rows]
