# Supplementary material for: Characterization of miRNA profiling in konjac-derived exosome-like nanoparticles and elucidation of their multifaceted roles in human health
Source: Front Plant Sci. 2024 Aug 8;15:1444683. doi: 10.3389/fpls.2024.1444683 (PMC11338808; doi:10.3389/fpls.2024.1444683)
Supplement: Supplementary Table 1 — List of the miRNA primers used for RT-qPCR. [file DataSheet_1.zip › Table S5.xls]

## Sheet: BM_Exo vs BM
miRNA	target	ref_id	Score	Energy.Kcal.Mol	Query_Aln_start_to_end	Subjetct_Aln_Start_to_End	Aln_Len	Subject.Identity	Query.Identity	SYMBOL
aof-miR535	hg38_ncbiRefSeq_NM_001320302.2	NM_001320302	175	-26.56	2 20	2896 2916	18	0.8333	0.8889	FAM78B
aqc-miR535	hg38_ncbiRefSeq_NM_001320302.2	NM_001320302	176	-26.56	2 21	2895 2916	19	0.7895	0.8947	FAM78B
aqc-miR535	hg38_ncbiRefSeq_NR_163271.1	NR_163271	176	-26.56	2 21	4649 4670	19	0.7895	0.8947	FAM78B
aqc-miR535	hg38_ncbiRefSeq_NR_135199.2	NR_135199	176	-26.56	2 21	4898 4919	19	0.7895	0.8947	FAM78B
aqc-miR535	hg38_ncbiRefSeq_XR_007088126.1	XR_007088126	173	-26.42	2 19	589 611	18	0.8889	0.8889	LOC101927896
aqc-miR535	hg38_ncbiRefSeq_NR_135643.2	NR_135643	168	-24.48	2 19	255 275	17	0.8824	0.8824	TMBIM1
aqc-miR535	hg38_ncbiRefSeq_XR_007096252.1	XR_007096252	169	-22.72	2 20	1464 1484	18	0.8333	0.8889	LOC105377644
aqc-miR535	hg38_ncbiRefSeq_XR_926568.4	XR_926568	173	-29.51	2 19	2046 2068	18	0.8333	0.9444	LOC105374966
aqc-miR535	hg38_ncbiRefSeq_XR_926569.4	XR_926569	173	-29.51	2 19	2001 2023	18	0.8333	0.9444	LOC105374966
aqc-miR535	hg38_ncbiRefSeq_XR_001745189.2	XR_001745189	170	-21.83	2 19	246 267	17	0.7647	0.9412	LOC107986790
aqc-miR535	hg38_ncbiRefSeq_NM_015884.4	NM_015884	178	-31.14	2 20	2331 2353	19	0.8421	0.9474	MBTPS2
aqc-miR535	hg38_ncbiRefSeq_XM_011536672.4	XM_011536672	168	-21.24	2 21	374 395	19	0.7368	0.8421	BRF1
aqc-miR535	hg38_ncbiRefSeq_XR_007064934.1	XR_007064934	169	-23.29	2 20	7604 7624	18	0.8333	0.8889	LOC124903618
aqc-miR535	hg38_ncbiRefSeq_NR_040023.1	NR_040023	169	-24.06	2 19	6365 6387	18	0.8333	0.8889	ERVK13-1
aqc-miR535	hg38_ncbiRefSeq_NM_000334.4	NM_000334	172	-24.97	2 21	1801 1822	19	0.7895	0.8421	SCN4A
aqc-miR535	hg38_ncbiRefSeq_XR_007066258.1	XR_007066258	180	-30	2 17	4006 4027	15	1	1	ZNF516
aqc-miR535	hg38_ncbiRefSeq_XM_047440479.1	XM_047440479	170	-23.22	2 19	807 828	17	0.8235	0.8824	ZNF343
aqc-miR535	hg38_ncbiRefSeq_XR_937796.3	XR_937796	171	-24.04	2 20	2273 2294	18	0.8333	0.8333	LOC105372836
atr-miR166b	hg38_ncbiRefSeq_NM_001804.3	NM_001804	174	-32.3	2 19	67 87	17	0.8235	0.9412	CDX1
atr-miR166b	hg38_ncbiRefSeq_XR_007062253.1	XR_007062253	168	-26.62	2 17	10902 10922	15	0.8667	0.9333	LOC107984257
atr-miR166b	hg38_ncbiRefSeq_XR_007062839.1	XR_007062839	171	-23.68	2 20	1383 1403	18	0.7778	0.8889	LOC124902734
atr-miR166b	hg38_ncbiRefSeq_NM_001401365.1	NM_001401365	170	-31.11	2 20	548 569	19	0.8421	0.8421	TTC7B
atr-miR166b	hg38_ncbiRefSeq_NM_199296.3	NM_199296	169	-29.5	2 20	112 131	18	0.7778	0.9444	ISM2
atr-miR166b	hg38_ncbiRefSeq_NM_182509.4	NM_182509	169	-29.5	2 20	603 622	18	0.7778	0.9444	ISM2
atr-miR166b	hg38_ncbiRefSeq_XR_007065281.1	XR_007065281	170	-28.25	2 20	2193 2214	19	0.8421	0.8421	CEP112
atr-miR166b	hg38_ncbiRefSeq_NR_037719.1	NR_037719	172	-36.7	2 17	1221 1241	15	0.8667	1	TMEM256-PLSCR3
atr-miR166b	hg38_ncbiRefSeq_XR_007065668.1	XR_007065668	172	-27.15	2 20	1381 1401	19	0.8947	0.8947	LOC124903953
atr-miR166b	hg38_ncbiRefSeq_XM_017028269.2	XM_017028269	171	-32.2	2 16	7009 7029	14	0.9286	1	HSF2BP
atr-miR166b	hg38_ncbiRefSeq_XR_007067780.1	XR_007067780	171	-32.2	2 16	8010 8030	14	0.9286	1	HSF2BP
atr-miR166b	hg38_ncbiRefSeq_XR_007067781.1	XR_007067781	171	-32.2	2 16	7442 7462	14	0.9286	1	HSF2BP
atr-miR166b	hg38_ncbiRefSeq_XR_007067782.1	XR_007067782	171	-32.2	2 16	4996 5016	14	0.9286	1	HSF2BP
bdi-miR166e-3p	hg38_ncbiRefSeq_NM_001804.3	NM_001804	169	-32.42	2 18	66 86	16	0.8125	0.9375	CDX1
bdi-miR166e-3p	hg38_ncbiRefSeq_XM_005249584.4	XM_005249584	168	-26.69	2 19	4198 4217	17	0.8235	0.9412	ADCY1
bdi-miR166e-3p	hg38_ncbiRefSeq_NM_021116.4	NM_021116	168	-26.69	2 19	3903 3922	17	0.8235	0.9412	ADCY1
bdi-miR166e-3p	hg38_ncbiRefSeq_NM_004976.4	NM_004976	168	-27.78	2 18	1055 1076	17	0.8235	0.9412	KCNC1
bdi-miR166e-3p	hg38_ncbiRefSeq_NM_001042462.2	NM_001042462	171	-32.79	2 20	111 131	18	0.7778	0.8889	TRAPPC5
gma-miR166u	hg38_ncbiRefSeq_NM_001804.3	NM_001804	174	-32.3	2 19	68 87	17	0.8235	0.9412	CDX1
gma-miR166u	hg38_ncbiRefSeq_XR_007062253.1	XR_007062253	168	-26.62	2 17	10903 10922	15	0.8667	0.9333	LOC107984257
gma-miR166u	hg38_ncbiRefSeq_XR_007062839.1	XR_007062839	170	-23	2 19	1384 1403	17	0.8235	0.8824	LOC124902734
gma-miR166u	hg38_ncbiRefSeq_NR_037719.1	NR_037719	172	-35.38	2 17	1222 1241	15	0.8667	1	TMEM256-PLSCR3
gma-miR166u	hg38_ncbiRefSeq_XM_017028269.2	XM_017028269	171	-31.6	2 16	7010 7029	14	0.9286	1	HSF2BP
gma-miR166u	hg38_ncbiRefSeq_XR_007067780.1	XR_007067780	171	-31.6	2 16	8011 8030	14	0.9286	1	HSF2BP
gma-miR166u	hg38_ncbiRefSeq_XR_007067781.1	XR_007067781	171	-31.6	2 16	7443 7462	14	0.9286	1	HSF2BP
gma-miR166u	hg38_ncbiRefSeq_XR_007067782.1	XR_007067782	171	-31.6	2 16	4997 5016	14	0.9286	1	HSF2BP
cas-miR166c-3p	hg38_ncbiRefSeq_NM_001364856.2	NM_001364856	168	-27	2 17	2985 3006	15	0.8	1	ASTN1
cas-miR166c-3p	hg38_ncbiRefSeq_NM_001058.4	NM_001058	168	-29.43	2 21	2301 2322	19	0.7895	0.7895	TACR1
cas-miR166c-3p	hg38_ncbiRefSeq_NM_001110199.3	NM_001110199	172	-40.34	2 21	1337 1358	19	0.7368	0.8947	SRRM3
cas-miR166c-3p	hg38_ncbiRefSeq_NM_001291831.2	NM_001291831	172	-40.34	2 21	1353 1374	19	0.7368	0.8947	SRRM3
cas-miR166c-3p	hg38_ncbiRefSeq_XR_007060373.1	XR_007060373	168	-32.42	2 21	1205 1226	19	0.7368	0.8421	LOC124901666
cas-miR166c-3p	hg38_ncbiRefSeq_NR_164719.1	NR_164719	168	-33.07	2 21	3193 3214	19	0.7368	0.8421	GIGYF1
cas-miR166c-3p	hg38_ncbiRefSeq_XM_047421755.1	XM_047421755	170	-37.61	2 21	568 588	19	0.7368	0.9474	WDR97
cas-miR166c-3p	hg38_ncbiRefSeq_XR_007061763.1	XR_007061763	170	-27.6	2 20	2226 2248	19	0.8421	0.8421	LOC105376267
cas-miR166c-3p	hg38_ncbiRefSeq_XR_001747513.2	XR_001747513	172	-27.78	2 21	5529 5550	19	0.7895	0.8421	LOC107984245
cas-miR166c-3p	hg38_ncbiRefSeq_XR_007062340.1	XR_007062340	172	-32.04	2 21	2401 2422	19	0.7895	0.8421	JAKMIP3-AS1
cas-miR166c-3p	hg38_ncbiRefSeq_XR_007063064.1	XR_007063064	176	-32.45	2 21	1356 1377	19	0.8421	0.8421	SMUG1
cas-miR166c-3p	hg38_ncbiRefSeq_XR_007063671.1	XR_007063671	172	-34.17	2 21	84 105	19	0.7368	0.8947	SPART
cas-miR166c-3p	hg38_ncbiRefSeq_XR_931786.1	XR_931786	175	-40.4	2 21	1695 1717	20	0.8	0.9	PLA2G4F
cas-miR166c-3p	hg38_ncbiRefSeq_NR_125408.2	NR_125408	171	-32.15	2 20	1005 1026	18	0.7222	0.9444	MYEF2
cas-miR166c-3p	hg38_ncbiRefSeq_NM_001374380.1	NM_001374380	170	-30.8	2 20	69 91	19	0.7895	0.8947	FAH
cas-miR166c-3p	hg38_ncbiRefSeq_NM_001207034.1	NM_001207034	170	-29.72	2 21	1328 1352	22	0.8182	0.8182	RNF40
cas-miR166c-3p	hg38_ncbiRefSeq_NR_170945.1	NR_170945	172	-28.21	2 21	2574 2595	19	0.7368	0.8947	SREBF1
cas-miR166c-3p	hg38_ncbiRefSeq_NR_170943.1	NR_170943	172	-28.21	2 21	2484 2505	19	0.7368	0.8947	SREBF1
cas-miR166c-3p	hg38_ncbiRefSeq_NR_040015.1	NR_040015	170	-29.59	2 20	25 48	20	0.8	0.85	WDR87BP
cas-miR166c-3p	hg38_ncbiRefSeq_NM_001318322.2	NM_001318322	168	-29.04	2 21	183 204	19	0.7368	0.8421	HSPA12B
cas-miR166c-3p	hg38_ncbiRefSeq_XM_017027635.2	XM_017027635	168	-29.04	2 21	1107 1128	19	0.7368	0.8421	HSPA12B
cas-miR166c-3p	hg38_ncbiRefSeq_XR_430330.2	XR_430330	175	-27.82	2 20	1227 1248	18	0.8333	0.8889	SLCO4A1-AS2
cas-miR166c-3p	hg38_ncbiRefSeq_XR_244126.5	XR_244126	175	-27.82	2 20	1366 1387	18	0.8333	0.8889	SLCO4A1-AS2
cas-miR166c-3p	hg38_ncbiRefSeq_NR_104260.1	NR_104260	168	-31.95	2 21	1648 1667	19	0.8421	0.8947	PRDM15
cas-miR166c-3p	hg38_ncbiRefSeq_NR_104257.2	NR_104257	168	-31.95	2 21	1663 1682	19	0.8421	0.8947	PRDM15
cas-miR166c-3p	hg38_ncbiRefSeq_NR_104258.2	NR_104258	168	-31.95	2 21	1543 1562	19	0.8421	0.8947	PRDM15
cas-miR166c-3p	hg38_ncbiRefSeq_NR_135464.2	NR_135464	168	-31.95	2 21	1651 1670	19	0.8421	0.8947	PRDM15
cas-miR166c-3p	hg38_ncbiRefSeq_XR_007067792.1	XR_007067792	168	-31.95	2 21	1715 1734	19	0.8421	0.8947	PRDM15
cas-miR166c-3p	hg38_ncbiRefSeq_NM_173050.5	NM_173050	169	-33.92	2 21	20 39	19	0.7895	0.8947	SCUBE1
aly-miR166a-3p	hg38_ncbiRefSeq_NM_001364856.2	NM_001364856	168	-27	2 17	2986 3006	15	0.8	1	ASTN1
aly-miR166a-3p	hg38_ncbiRefSeq_XR_007061763.1	XR_007061763	170	-27.6	2 20	2227 2248	19	0.8421	0.8421	LOC105376267
aly-miR166a-3p	hg38_ncbiRefSeq_XR_007063064.1	XR_007063064	171	-31.67	2 20	1357 1377	18	0.8333	0.8333	SMUG1
aly-miR166a-3p	hg38_ncbiRefSeq_XR_931786.1	XR_931786	170	-39.62	2 20	1696 1717	19	0.7895	0.8947	PLA2G4F
aly-miR166a-3p	hg38_ncbiRefSeq_NR_125408.2	NR_125408	171	-32.15	2 20	1006 1026	18	0.7222	0.9444	MYEF2
aly-miR166a-3p	hg38_ncbiRefSeq_NM_001374380.1	NM_001374380	170	-30.8	2 20	70 91	19	0.7895	0.8947	FAH
aly-miR166a-3p	hg38_ncbiRefSeq_NR_170945.1	NR_170945	170	-28.21	2 19	2575 2595	17	0.7647	0.9412	SREBF1
aly-miR166a-3p	hg38_ncbiRefSeq_NR_170943.1	NR_170943	170	-28.21	2 19	2485 2505	17	0.7647	0.9412	SREBF1
aly-miR166a-3p	hg38_ncbiRefSeq_NR_040015.1	NR_040015	170	-29.59	2 20	26 48	20	0.8	0.85	WDR87BP
aly-miR166a-3p	hg38_ncbiRefSeq_XR_430330.2	XR_430330	175	-25.82	2 20	1228 1248	18	0.8333	0.8889	SLCO4A1-AS2
aly-miR166a-3p	hg38_ncbiRefSeq_XR_244126.5	XR_244126	175	-25.82	2 20	1367 1387	18	0.8333	0.8889	SLCO4A1-AS2
csi-miR166a-3p	hg38_ncbiRefSeq_NM_001364856.2	NM_001364856	168	-27	2 17	2985 3006	15	0.8	1	ASTN1
csi-miR166a-3p	hg38_ncbiRefSeq_NM_001058.4	NM_001058	168	-29.43	2 21	2301 2322	19	0.7895	0.7895	TACR1
csi-miR166a-3p	hg38_ncbiRefSeq_NM_001110199.3	NM_001110199	172	-39.67	2 21	1337 1358	19	0.7368	0.8947	SRRM3
csi-miR166a-3p	hg38_ncbiRefSeq_NM_001291831.2	NM_001291831	172	-39.67	2 21	1353 1374	19	0.7368	0.8947	SRRM3
csi-miR166a-3p	hg38_ncbiRefSeq_XR_007060373.1	XR_007060373	168	-31.75	2 21	1205 1226	19	0.7368	0.8421	LOC124901666
csi-miR166a-3p	hg38_ncbiRefSeq_NR_164719.1	NR_164719	168	-31.79	2 21	3193 3214	19	0.7368	0.8421	GIGYF1
csi-miR166a-3p	hg38_ncbiRefSeq_XM_047421755.1	XM_047421755	170	-36.31	2 21	568 588	19	0.7368	0.9474	WDR97
csi-miR166a-3p	hg38_ncbiRefSeq_XR_007061763.1	XR_007061763	170	-27.6	2 20	2226 2248	19	0.8421	0.8421	LOC105376267
csi-miR166a-3p	hg38_ncbiRefSeq_XR_001747513.2	XR_001747513	172	-27.78	2 21	5529 5550	19	0.7895	0.8421	LOC107984245
csi-miR166a-3p	hg38_ncbiRefSeq_XR_007062340.1	XR_007062340	172	-32.04	2 21	2401 2422	19	0.7895	0.8421	JAKMIP3-AS1
csi-miR166a-3p	hg38_ncbiRefSeq_XR_007063064.1	XR_007063064	176	-32.54	2 21	1356 1377	19	0.8421	0.8421	SMUG1
csi-miR166a-3p	hg38_ncbiRefSeq_XR_007063671.1	XR_007063671	172	-34.17	2 21	84 105	19	0.7368	0.8947	SPART
csi-miR166a-3p	hg38_ncbiRefSeq_XR_931786.1	XR_931786	175	-40.49	2 21	1695 1717	20	0.8	0.9	PLA2G4F
csi-miR166a-3p	hg38_ncbiRefSeq_NR_125408.2	NR_125408	171	-32.15	2 20	1005 1026	18	0.7222	0.9444	MYEF2
csi-miR166a-3p	hg38_ncbiRefSeq_NM_001374380.1	NM_001374380	170	-30.8	2 20	69 91	19	0.7895	0.8947	FAH
csi-miR166a-3p	hg38_ncbiRefSeq_NM_001207034.1	NM_001207034	170	-29.81	2 21	1328 1352	22	0.8182	0.8182	RNF40
csi-miR166a-3p	hg38_ncbiRefSeq_NR_170945.1	NR_170945	172	-28.21	2 21	2574 2595	19	0.7368	0.8947	SREBF1
csi-miR166a-3p	hg38_ncbiRefSeq_NR_170943.1	NR_170943	172	-28.21	2 21	2484 2505	19	0.7368	0.8947	SREBF1
csi-miR166a-3p	hg38_ncbiRefSeq_NR_040015.1	NR_040015	170	-29.59	2 20	25 48	20	0.8	0.85	WDR87BP
csi-miR166a-3p	hg38_ncbiRefSeq_NM_001318322.2	NM_001318322	168	-29.04	2 21	183 204	19	0.7368	0.8421	HSPA12B
csi-miR166a-3p	hg38_ncbiRefSeq_XM_017027635.2	XM_017027635	168	-29.04	2 21	1107 1128	19	0.7368	0.8421	HSPA12B
csi-miR166a-3p	hg38_ncbiRefSeq_XR_430330.2	XR_430330	175	-27.91	2 20	1227 1248	18	0.8333	0.8889	SLCO4A1-AS2
csi-miR166a-3p	hg38_ncbiRefSeq_XR_244126.5	XR_244126	175	-27.91	2 20	1366 1387	18	0.8333	0.8889	SLCO4A1-AS2
csi-miR166a-3p	hg38_ncbiRefSeq_NR_104260.1	NR_104260	168	-32.04	2 21	1648 1667	19	0.8421	0.8947	PRDM15
csi-miR166a-3p	hg38_ncbiRefSeq_NR_104257.2	NR_104257	168	-32.04	2 21	1663 1682	19	0.8421	0.8947	PRDM15
csi-miR166a-3p	hg38_ncbiRefSeq_NR_104258.2	NR_104258	168	-32.04	2 21	1543 1562	19	0.8421	0.8947	PRDM15
csi-miR166a-3p	hg38_ncbiRefSeq_NR_135464.2	NR_135464	168	-32.04	2 21	1651 1670	19	0.8421	0.8947	PRDM15
csi-miR166a-3p	hg38_ncbiRefSeq_XR_007067792.1	XR_007067792	168	-32.04	2 21	1715 1734	19	0.8421	0.8947	PRDM15
csi-miR166a-3p	hg38_ncbiRefSeq_NM_173050.5	NM_173050	169	-35.11	2 21	20 39	19	0.7895	0.8947	SCUBE1
lja-miR166-3p	hg38_ncbiRefSeq_NR_158631.1	NR_158631	173	-19.27	2 22	217 240	20	0.8	0.8	INPP5B
lja-miR166-3p	hg38_ncbiRefSeq_NR_158628.1	NR_158628	173	-19.27	2 22	903 926	20	0.8	0.8	INPP5B
lja-miR166-3p	hg38_ncbiRefSeq_NR_158630.1	NR_158630	173	-19.27	2 22	704 727	20	0.8	0.8	INPP5B
lja-miR166-3p	hg38_ncbiRefSeq_XR_946643.3	XR_946643	173	-19.27	2 22	724 747	20	0.8	0.8	INPP5B
lja-miR166-3p	hg38_ncbiRefSeq_XR_007066141.1	XR_007066141	168	-23.94	2 19	175 197	17	0.8824	0.8824	LOC124904193
lja-miR166-3p	hg38_ncbiRefSeq_XR_007066876.1	XR_007066876	178	-30.12	2 23	250 273	21	0.7619	0.8571	LOC124904509
lja-miR166-3p	hg38_ncbiRefSeq_NM_022055.2	NM_022055	169	-23.24	2 21	9129 9156	23	0.8261	0.8261	KCNK12
lja-miR166-3p	hg38_ncbiRefSeq_NR_171194.1	NR_171194	168	-23.73	2 19	224 246	17	0.8824	0.8824	ALG1L1P
lja-miR166-3p	hg38_ncbiRefSeq_NM_001278683.1	NM_001278683	171	-17.05	2 20	2185 2208	18	0.7778	0.8889	AMOTL2
lja-miR166-3p	hg38_ncbiRefSeq_NR_104147.1	NR_104147	173	-22.49	2 23	253 277	22	0.7727	0.8182	MLF1-DT
lja-miR166-3p	hg38_ncbiRefSeq_NM_001102416.3	NM_001102416	169	-20.02	2 23	950 975	23	0.6957	0.8261	KNG1
lja-miR166-3p	hg38_ncbiRefSeq_NM_001394273.1	NM_001394273	173	-18.54	2 22	1353 1376	20	0.8	0.8	SORBS2
lja-miR166-3p	hg38_ncbiRefSeq_XM_047416060.1	XM_047416060	168	-31.34	2 22	784 812	25	0.68	0.8	RGS12
lja-miR166-3p	hg38_ncbiRefSeq_NM_001394156.1	NM_001394156	168	-31.34	2 22	281 309	25	0.68	0.8	RGS12
lja-miR166-3p	hg38_ncbiRefSeq_NR_144324.2	NR_144324	172	-17.38	2 23	3313 3335	21	0.7619	0.8571	DHX29
lja-miR166-3p	hg38_ncbiRefSeq_NR_144323.2	NR_144323	172	-17.38	2 23	3264 3286	21	0.7619	0.8571	DHX29
lja-miR166-3p	hg38_ncbiRefSeq_NR_144325.2	NR_144325	172	-17.38	2 23	3160 3182	21	0.7619	0.8571	DHX29
lja-miR166-3p	hg38_ncbiRefSeq_NR_109891.1	NR_109891	174	-26.75	2 23	5027 5050	21	0.7143	0.8571	LINC01847
lja-miR166-3p	hg38_ncbiRefSeq_XM_017010691.3	XM_017010691	170	-21.34	2 21	2632 2657	21	0.8095	0.8571	SHPRH
lja-miR166-3p	hg38_ncbiRefSeq_XR_007059286.1	XR_007059286	174	-24.7	2 23	1192 1215	21	0.7619	0.8095	RGL2
lja-miR166-3p	hg38_ncbiRefSeq_NM_001321868.2	NM_001321868	171	-22.75	2 22	2515 2537	20	0.8	0.85	HDAC9
lja-miR166-3p	hg38_ncbiRefSeq_XR_007060132.1	XR_007060132	171	-24.05	2 20	1637 1660	18	0.7778	0.8889	LMBR1
lja-miR166-3p	hg38_ncbiRefSeq_XR_007060133.1	XR_007060133	171	-24.05	2 20	1514 1537	18	0.7778	0.8889	LMBR1
lja-miR166-3p	hg38_ncbiRefSeq_NR_146958.2	NR_146958	171	-24.05	2 20	1359 1382	18	0.7778	0.8889	LMBR1
lja-miR166-3p	hg38_ncbiRefSeq_XR_928734.3	XR_928734	169	-23.77	2 22	658 681	20	0.75	0.8	LOC105375798
lja-miR166-3p	hg38_ncbiRefSeq_NR_110388.1	NR_110388	171	-24.46	2 23	103 124	21	0.8095	0.8095	LINC01186
lja-miR166-3p	hg38_ncbiRefSeq_NR_003716.3	NR_003716	174	-23.15	2 19	90 113	17	0.8235	0.9412	HOTAIR
lja-miR166-3p	hg38_ncbiRefSeq_NR_047518.1	NR_047518	174	-23.15	2 19	248 271	17	0.8235	0.9412	HOTAIR
lja-miR166-3p	hg38_ncbiRefSeq_NR_047517.1	NR_047517	174	-23.15	2 19	149 172	17	0.8235	0.9412	HOTAIR
lja-miR166-3p	hg38_ncbiRefSeq_XR_007063363.1	XR_007063363	168	-23.73	2 19	196 218	17	0.8824	0.8824	LOC124902961
lja-miR166-3p	hg38_ncbiRefSeq_NM_198849.3	NM_198849	173	-19.5	2 22	2654 2677	20	0.8	0.8	SIAH3
lja-miR166-3p	hg38_ncbiRefSeq_NR_102335.2	NR_102335	168	-23.73	2 19	156 178	17	0.8824	0.8824	WDR72
lja-miR166-3p	hg38_ncbiRefSeq_XM_005255243.5	XM_005255243	176	-29.24	2 18	59 83	17	0.9412	0.9412	ZNF500
csi-miR166c-3p	hg38_ncbiRefSeq_NM_001364856.2	NM_001364856	168	-27	2 17	2987 3006	15	0.8	1	ASTN1
csi-miR166c-3p	hg38_ncbiRefSeq_XR_931786.1	XR_931786	168	-31.26	2 19	1699 1717	17	0.8235	0.9412	PLA2G4F
csi-miR166c-3p	hg38_ncbiRefSeq_NR_170945.1	NR_170945	170	-28.21	2 19	2576 2595	17	0.7647	0.9412	SREBF1
csi-miR166c-3p	hg38_ncbiRefSeq_NR_170943.1	NR_170943	170	-28.21	2 19	2486 2505	17	0.7647	0.9412	SREBF1
csi-miR166c-3p	hg38_ncbiRefSeq_XR_430330.2	XR_430330	173	-25.82	2 18	1229 1248	16	0.875	0.9375	SLCO4A1-AS2
csi-miR166c-3p	hg38_ncbiRefSeq_XR_244126.5	XR_244126	173	-25.82	2 18	1368 1387	16	0.875	0.9375	SLCO4A1-AS2
cpa-miR166e	hg38_ncbiRefSeq_NR_034126.1	NR_034126	168	-28.47	2 17	905 923	15	0.8	1	LINC01160
cpa-miR166e	hg38_ncbiRefSeq_NM_001252100.2	NM_001252100	172	-32.17	2 17	2268 2286	15	0.8667	1	KIF21B
cpa-miR166e	hg38_ncbiRefSeq_NM_001252102.2	NM_001252102	172	-32.17	2 17	1694 1712	15	0.8667	1	KIF21B
cpa-miR166e	hg38_ncbiRefSeq_XR_007068563.1	XR_007068563	173	-29	2 18	824 842	16	0.875	0.9375	LRPPRC
cpa-miR166e	hg38_ncbiRefSeq_XM_017003813.3	XM_017003813	175	-28.17	2 16	303 321	14	1	1	STK39
cpa-miR166e	hg38_ncbiRefSeq_XM_047443077.1	XM_047443077	169	-33.05	2 18	42 60	16	0.8125	0.9375	SP140
cpa-miR166e	hg38_ncbiRefSeq_NM_001288623.2	NM_001288623	169	-26.09	2 18	5137 5155	16	0.8125	0.9375	ICA1L
cpa-miR166e	hg38_ncbiRefSeq_XM_017003409.2	XM_017003409	169	-27	2 18	92 110	16	0.8125	0.9375	OTOS
cpa-miR166e	hg38_ncbiRefSeq_XR_001740433.3	XR_001740433	168	-25.1	2 17	84062 84080	15	0.8667	0.9333	LOC107986015
cpa-miR166e	hg38_ncbiRefSeq_XR_007095935.1	XR_007095935	168	-25.1	2 17	84004 84022	15	0.8667	0.9333	LOC107986015
cpa-miR166e	hg38_ncbiRefSeq_NM_001242314.2	NM_001242314	168	-24.62	2 17	3440 3458	15	0.8667	0.9333	MAP3K13
cpa-miR166e	hg38_ncbiRefSeq_XM_047423393.1	XM_047423393	173	-27.93	2 18	7999 8017	16	0.875	0.9375	SNX30
cpa-miR166e	hg38_ncbiRefSeq_XR_001746957.2	XR_001746957	169	-27.55	2 18	564 582	16	0.875	0.875	LOC107987134
cpa-miR166e	hg38_ncbiRefSeq_NM_198270.4	NM_198270	168	-28.2	2 17	1801 1819	15	0.8667	0.9333	NHS
cpa-miR166e	hg38_ncbiRefSeq_XM_047441956.1	XM_047441956	168	-25.49	2 18	266 285	17	0.8824	0.8824	CENPI
cpa-miR166e	hg38_ncbiRefSeq_NM_001367873.1	NM_001367873	169	-24.52	2 18	4285 4303	16	0.875	0.875	SOX6
cpa-miR166e	hg38_ncbiRefSeq_XM_017017453.2	XM_017017453	169	-33.73	2 18	89 107	16	0.8125	0.9375	TRIM29
cpa-miR166e	hg38_ncbiRefSeq_XR_007062935.1	XR_007062935	169	-28.45	2 18	8032 8050	16	0.875	0.875	LOC124902781
cpa-miR166e	hg38_ncbiRefSeq_XM_047432119.1	XM_047432119	168	-31.3	2 17	2273 2291	15	0.8	1	ABHD2
cpa-miR166e	hg38_ncbiRefSeq_XM_017022055.2	XM_017022055	169	-28.71	2 18	1304 1322	16	0.8125	0.9375	GABRA5
cpa-miR166e	hg38_ncbiRefSeq_NM_001320917.2	NM_001320917	169	-23.1	2 18	698 716	16	0.875	0.875	CHRM5
cpa-miR166e	hg38_ncbiRefSeq_NR_147784.1	NR_147784	169	-27	2 18	4154 4172	16	0.8125	0.9375	ABCC6
cpa-miR166e	hg38_ncbiRefSeq_NM_001330569.2	NM_001330569	168	-27.65	2 18	246 265	17	0.8824	0.8824	USB1
cpa-miR166e	hg38_ncbiRefSeq_NM_001204911.2	NM_001204911	168	-27.65	2 18	1480 1499	17	0.8824	0.8824	USB1
cpa-miR166e	hg38_ncbiRefSeq_XR_007065717.1	XR_007065717	168	-24.63	2 17	282 300	15	0.8667	0.9333	LOC107985036
cpa-miR166e	hg38_ncbiRefSeq_XR_007065842.1	XR_007065842	177	-32.33	2 18	41 59	16	0.875	1	LOC124904026
cpa-miR166e	hg38_ncbiRefSeq_NR_002798.2	NR_002798	169	-28.77	2 18	526 544	16	0.875	0.875	NAPSB
cpa-miR166e	hg38_ncbiRefSeq_NM_001304797.2	NM_001304797	168	-29.1	2 17	2583 2601	15	0.8	1	CCDC134
mes-miR535d	hg38_ncbiRefSeq_XM_024447090.2	XM_024447090	174	-26.38	2 20	3351 3372	19	0.8421	0.8947	MARK1
mes-miR535d	hg38_ncbiRefSeq_XR_002959456.2	XR_002959456	169	-27.47	2 20	653 675	20	0.85	0.85	LOC112268432
mes-miR535d	hg38_ncbiRefSeq_NR_026776.1	NR_026776	171	-28.48	2 20	15 35	18	0.7778	0.8889	LARRPM
mes-miR535d	hg38_ncbiRefSeq_NR_003275.2	NR_003275	173	-27.63	2 20	959 978	18	0.8889	0.8889	LOC392196
mes-miR535d	hg38_ncbiRefSeq_XM_047442344.1	XM_047442344	169	-24.89	2 18	184 204	16	0.875	0.875	BCORL1
mes-miR535d	hg38_ncbiRefSeq_NM_001012980.2	NM_001012980	179	-27.96	2 20	4 24	18	0.8333	0.9444	SATL1
mes-miR535d	hg38_ncbiRefSeq_XM_005273823.5	XM_005273823	170	-24.32	2 20	1190 1211	19	0.7895	0.8947	MRPL21
mes-miR535d	hg38_ncbiRefSeq_NR_138535.3	NR_138535	170	-22.72	2 19	710 730	17	0.8235	0.8824	CERS5
mes-miR535d	hg38_ncbiRefSeq_NR_138534.3	NR_138534	170	-22.72	2 19	548 568	17	0.8235	0.8824	CERS5
mes-miR535d	hg38_ncbiRefSeq_XM_017020356.2	XM_017020356	170	-29.76	2 20	427 448	19	0.7895	0.8947	POSTN
mes-miR535d	hg38_ncbiRefSeq_XR_007065173.1	XR_007065173	169	-32.18	2 20	21 44	21	0.8095	0.8571	LOC124903751
mes-miR535d	hg38_ncbiRefSeq_NM_001204873.2	NM_001204873	169	-25.28	2 20	98 117	18	0.8333	0.8889	NPEPL1
mdm-miR535d	hg38_ncbiRefSeq_NR_157088.2	NR_157088	169	-29.77	2 18	189 209	16	0.8125	0.9375	CLTB
mdm-miR535d	hg38_ncbiRefSeq_NR_045724.2	NR_045724	169	-29.77	2 18	219 239	16	0.8125	0.9375	CLTB
mdm-miR535d	hg38_ncbiRefSeq_NM_001160008.2	NM_001160008	173	-28.08	2 20	174 193	18	0.8889	0.8889	NRG1
mdm-miR535d	hg38_ncbiRefSeq_NR_170186.1	NR_170186	174	-28.97	2 19	12 32	17	0.8824	0.8824	LINC01605
mdm-miR535d	hg38_ncbiRefSeq_NR_003275.2	NR_003275	168	-28.88	2 19	958 977	17	0.8824	0.8824	LOC392196
mdm-miR535d	hg38_ncbiRefSeq_XM_047432411.1	XM_047432411	168	-27.12	2 19	682 701	17	0.8824	0.8824	APBA2
mdm-miR535d	hg38_ncbiRefSeq_XR_007065173.1	XR_007065173	169	-33.43	2 20	20 43	21	0.8095	0.8571	LOC124903751
mdm-miR535d	hg38_ncbiRefSeq_XM_047435348.1	XM_047435348	173	-29.22	2 18	7420 7440	16	0.875	0.9375	TBC1D16
mdm-miR535d	hg38_ncbiRefSeq_NM_001379685.1	NM_001379685	168	-27.12	2 19	686 705	17	0.8824	0.8824	APBA2
aof-miR167b	hg38_ncbiRefSeq_NR_144516.1	NR_144516	170	-24.39	2 21	6906 6926	19	0.8421	0.8421	PDE4DIPP2
aof-miR167b	hg38_ncbiRefSeq_NR_144517.1	NR_144517	170	-24.39	2 21	7039 7059	19	0.8421	0.8421	PDE4DIPP2
aof-miR167b	hg38_ncbiRefSeq_XM_047430873.1	XM_047430873	174	-29.27	2 19	571 592	17	0.8824	0.8824	PCNX2
aof-miR167b	hg38_ncbiRefSeq_NM_198545.4	NM_198545	170	-30.08	2 21	2452 2472	19	0.8421	0.8421	DRAXIN
aof-miR167b	hg38_ncbiRefSeq_NM_006769.4	NM_006769	172	-19.44	2 21	1583 1604	19	0.7368	0.8947	LMO4
aof-miR167b	hg38_ncbiRefSeq_NR_024442.2	NR_024442	170	-24.39	2 21	388 408	19	0.8421	0.8421	LOC728989
aof-miR167b	hg38_ncbiRefSeq_XR_001738256.3	XR_001738256	168	-21.54	2 21	87 108	19	0.7368	0.8421	LOC107985212
aof-miR167b	hg38_ncbiRefSeq_XR_007066870.1	XR_007066870	184	-32.95	2 21	208 229	19	0.8947	0.8947	LOC124904506
aof-miR167b	hg38_ncbiRefSeq_XM_047446012.1	XM_047446012	169	-28.35	2 21	3363 3384	20	0.8	0.9	ING5
aof-miR167b	hg38_ncbiRefSeq_XR_922690.4	XR_922690	170	-21.1	2 21	5184 5204	19	0.8421	0.8421	LOC105373346
aof-miR167b	hg38_ncbiRefSeq_XR_922695.4	XR_922695	170	-21.1	2 21	5126 5146	19	0.8421	0.8421	LOC105373346
aof-miR167b	hg38_ncbiRefSeq_XR_002959464.2	XR_002959464	170	-21.1	2 21	5020 5040	19	0.8421	0.8421	LOC105373346
aof-miR167b	hg38_ncbiRefSeq_XR_002959462.2	XR_002959462	170	-21.1	2 21	4954 4974	19	0.8421	0.8421	LOC105373346
aof-miR167b	hg38_ncbiRefSeq_XR_922694.4	XR_922694	170	-21.1	2 21	4906 4926	19	0.8421	0.8421	LOC105373346
aof-miR167b	hg38_ncbiRefSeq_XR_002959465.2	XR_002959465	170	-21.1	2 21	4848 4868	19	0.8421	0.8421	LOC105373346
aof-miR167b	hg38_ncbiRefSeq_XR_922699.4	XR_922699	170	-21.1	2 21	4705 4725	19	0.8421	0.8421	LOC105373346
aof-miR167b	hg38_ncbiRefSeq_XR_002959472.2	XR_002959472	170	-21.1	2 21	4647 4667	19	0.8421	0.8421	LOC105373346
aof-miR167b	hg38_ncbiRefSeq_XR_922691.4	XR_922691	170	-21.1	2 21	5173 5193	19	0.8421	0.8421	LOC105373346
aof-miR167b	hg38_ncbiRefSeq_XR_002959461.2	XR_002959461	170	-21.1	2 21	4912 4932	19	0.8421	0.8421	LOC105373346
aof-miR167b	hg38_ncbiRefSeq_XR_002959474.2	XR_002959474	170	-21.1	2 21	4653 4673	19	0.8421	0.8421	LOC105373346
aof-miR167b	hg38_ncbiRefSeq_XR_922700.4	XR_922700	170	-21.1	2 21	4714 4734	19	0.8421	0.8421	LOC105373346
aof-miR167b	hg38_ncbiRefSeq_XR_002959466.2	XR_002959466	170	-21.1	2 21	5033 5053	19	0.8421	0.8421	LOC105373346
aof-miR167b	hg38_ncbiRefSeq_XR_002959460.2	XR_002959460	170	-21.1	2 21	5025 5045	19	0.8421	0.8421	LOC105373346
aof-miR167b	hg38_ncbiRefSeq_XR_002959463.2	XR_002959463	170	-21.1	2 21	4975 4995	19	0.8421	0.8421	LOC105373346
aof-miR167b	hg38_ncbiRefSeq_XR_922698.4	XR_922698	170	-21.1	2 21	4869 4889	19	0.8421	0.8421	LOC105373346
aof-miR167b	hg38_ncbiRefSeq_XR_007088666.1	XR_007088666	172	-24.88	2 21	2702 2723	19	0.7895	0.8421	LOC124908057
aof-miR167b	hg38_ncbiRefSeq_NR_110259.1	NR_110259	169	-22.34	2 19	862 884	18	0.8333	0.8889	LINC02613
aof-miR167b	hg38_ncbiRefSeq_NR_033935.2	NR_033935	168	-20.38	2 18	1747 1769	17	0.8824	0.8824	DCTN1
aof-miR167b	hg38_ncbiRefSeq_NM_001376144.1	NM_001376144	168	-25.58	2 21	862 880	19	0.8421	0.8421	TTC31
aof-miR167b	hg38_ncbiRefSeq_NM_001376137.1	NM_001376137	168	-25.58	2 21	1088 1106	19	0.8421	0.8421	TTC31
aof-miR167b	hg38_ncbiRefSeq_NM_006609.5	NM_006609	172	-26.71	2 21	4737 4756	19	0.8947	0.8947	MAP3K2
aof-miR167b	hg38_ncbiRefSeq_XM_047446013.1	XM_047446013	169	-28.35	2 21	3784 3805	20	0.8	0.9	ING5
aof-miR167b	hg38_ncbiRefSeq_XM_017005098.2	XM_017005098	169	-28.35	2 21	3454 3475	20	0.8	0.9	ING5
aof-miR167b	hg38_ncbiRefSeq_XM_024453348.2	XM_024453348	170	-21.73	2 20	1263 1285	19	0.8421	0.8421	DCBLD2
aof-miR167b	hg38_ncbiRefSeq_XR_001740542.2	XR_001740542	169	-17.28	2 18	341 362	16	0.875	0.875	LOC105374304
aof-miR167b	hg38_ncbiRefSeq_NR_033815.3	NR_033815	168	-22.48	2 18	2631 2653	17	0.8824	0.8824	ALS2CL
aof-miR167b	hg38_ncbiRefSeq_NR_135622.2	NR_135622	168	-22.48	2 18	3219 3241	17	0.8824	0.8824	ALS2CL
aof-miR167b	hg38_ncbiRefSeq_XM_006713827.4	XM_006713827	171	-21.8	2 20	2412 2433	18	0.8333	0.8333	RUBCN
aof-miR167b	hg38_ncbiRefSeq_XR_007058367.1	XR_007058367	172	-24.44	2 21	17234 17255	19	0.7895	0.8421	LOC124900812
aof-miR167b	hg38_ncbiRefSeq_NM_001377236.1	NM_001377236	177	-30.35	2 20	272 295	20	0.9	0.9	AHRR
aof-miR167b	hg38_ncbiRefSeq_NM_001308191.2	NM_001308191	171	-24.15	2 21	5012 5034	20	0.8	0.85	CPEB4
aof-miR167b	hg38_ncbiRefSeq_NR_135095.1	NR_135095	168	-25.18	2 21	196 217	19	0.7368	0.8421	AACSP1
aof-miR167b	hg38_ncbiRefSeq_NM_138492.6	NM_138492	174	-30.43	2 21	113 136	21	0.8095	0.9048	PRELID2
aof-miR167b	hg38_ncbiRefSeq_XM_017009131.2	XM_017009131	174	-30.43	2 21	64 87	21	0.8095	0.9048	PRELID2
aof-miR167b	hg38_ncbiRefSeq_XM_017009132.2	XM_017009132	174	-30.43	2 21	145 168	21	0.8095	0.9048	PRELID2
aof-miR167b	hg38_ncbiRefSeq_XM_017009134.2	XM_017009134	174	-30.43	2 21	96 119	21	0.8095	0.9048	PRELID2
aof-miR167b	hg38_ncbiRefSeq_XM_011534531.4	XM_011534531	173	-23.64	2 18	65 86	16	0.875	0.9375	ARL10
aof-miR167b	hg38_ncbiRefSeq_NM_173664.6	NM_173664	173	-23.64	2 18	418 439	16	0.875	0.9375	ARL10
aof-miR167b	hg38_ncbiRefSeq_XR_007059658.1	XR_007059658	169	-32.37	2 21	4817 4838	20	0.85	0.85	LOC105377871
aof-miR167b	hg38_ncbiRefSeq_XR_007059662.1	XR_007059662	169	-32.37	2 21	4615 4636	20	0.85	0.85	LOC105377871
aof-miR167b	hg38_ncbiRefSeq_XR_007059660.1	XR_007059660	169	-32.37	2 21	2438 2459	20	0.85	0.85	LOC105377871
aof-miR167b	hg38_ncbiRefSeq_XR_007059659.1	XR_007059659	169	-32.37	2 21	2341 2362	20	0.85	0.85	LOC105377871
aof-miR167b	hg38_ncbiRefSeq_XR_943079.3	XR_943079	168	-19.5	2 21	146 167	19	0.7368	0.8421	LOC105378031
aof-miR167b	hg38_ncbiRefSeq_XR_007059240.1	XR_007059240	170	-20.33	2 21	3349 3369	19	0.8421	0.8421	GPLD1
aof-miR167b	hg38_ncbiRefSeq_NM_015695.3	NM_015695	170	-25.13	2 21	74 97	21	0.8095	0.8571	BRPF3
aof-miR167b	hg38_ncbiRefSeq_XM_011514491.2	XM_011514491	170	-25.13	2 21	141 164	21	0.8095	0.8571	BRPF3
aof-miR167b	hg38_ncbiRefSeq_XM_011514490.2	XM_011514490	170	-25.13	2 21	824 847	21	0.8095	0.8571	BRPF3
aof-miR167b	hg38_ncbiRefSeq_XR_007059273.1	XR_007059273	169	-22.29	2 19	8780 8802	18	0.8333	0.8889	PGM3
aof-miR167b	hg38_ncbiRefSeq_XR_007059272.1	XR_007059272	169	-22.29	2 19	8771 8793	18	0.8333	0.8889	PGM3
aof-miR167b	hg38_ncbiRefSeq_XR_007059893.1	XR_007059893	169	-26.07	2 20	859 879	18	0.8333	0.8889	LOC124901472
aof-miR167b	hg38_ncbiRefSeq_NM_001301061.2	NM_001301061	174	-31.55	2 21	309 329	19	0.8421	0.8947	BCL7B
aof-miR167b	hg38_ncbiRefSeq_NR_036682.2	NR_036682	174	-31.55	2 21	1022 1042	19	0.8421	0.8947	BCL7B
aof-miR167b	hg38_ncbiRefSeq_XM_011516805.2	XM_011516805	169	-24.23	2 21	776 797	20	0.8	0.9	PTP4A3
aof-miR167b	hg38_ncbiRefSeq_NM_003840.5	NM_003840	168	-25.91	2 18	982 1004	17	0.8824	0.8824	TNFRSF10D
aof-miR167b	hg38_ncbiRefSeq_XR_928863.3	XR_928863	171	-25.04	2 20	172 193	18	0.8333	0.8333	LOC124900619
aof-miR167b	hg38_ncbiRefSeq_NR_134297.1	NR_134297	171	-22.31	2 20	1188 1209	18	0.8333	0.8333	LOC101927513
aof-miR167b	hg38_ncbiRefSeq_XR_007061133.1	XR_007061133	168	-26.25	2 21	3695 3716	19	0.7368	0.8421	LOC124902032
aof-miR167b	hg38_ncbiRefSeq_XM_017015041.2	XM_017015041	170	-20.97	2 19	2330 2351	17	0.8235	0.8824	IPPK
aof-miR167b	hg38_ncbiRefSeq_NM_022755.6	NM_022755	170	-20.97	2 19	2110 2131	17	0.8235	0.8824	IPPK
aof-miR167b	hg38_ncbiRefSeq_XM_011518916.3	XM_011518916	170	-28.45	2 21	42 62	19	0.7895	0.8947	SUSD1
aof-miR167b	hg38_ncbiRefSeq_NM_001282640.2	NM_001282640	170	-28.45	2 21	77 97	19	0.7895	0.8947	SUSD1
aof-miR167b	hg38_ncbiRefSeq_XM_047422744.1	XM_047422744	173	-26.09	2 19	3723 3745	18	0.8889	0.8889	ZNF618
aof-miR167b	hg38_ncbiRefSeq_XR_007061326.1	XR_007061326	171	-26.93	2 18	13050 13070	16	0.9375	0.9375	STRBP
aof-miR167b	hg38_ncbiRefSeq_NR_026677.1	NR_026677	171	-26.93	2 18	4588 4608	16	0.9375	0.9375	MIR600HG
aof-miR167b	hg38_ncbiRefSeq_XR_001746347.2	XR_001746347	171	-26.93	2 18	7279 7299	16	0.9375	0.9375	STRBP
aof-miR167b	hg38_ncbiRefSeq_XR_001755776.2	XR_001755776	173	-26.56	2 19	1277 1299	18	0.8889	0.8889	LOC101928092
aof-miR167b	hg38_ncbiRefSeq_XR_950503.3	XR_950503	173	-26.56	2 19	1260 1282	18	0.8889	0.8889	LOC101928092
aof-miR167b	hg38_ncbiRefSeq_XR_001755777.2	XR_001755777	173	-26.56	2 19	995 1017	18	0.8889	0.8889	LOC101928092
aof-miR167b	hg38_ncbiRefSeq_XR_001755778.2	XR_001755778	173	-26.56	2 19	801 823	18	0.8889	0.8889	LOC101928092
aof-miR167b	hg38_ncbiRefSeq_XR_001755779.3	XR_001755779	173	-26.56	2 19	645 667	18	0.8889	0.8889	LOC101928092
aof-miR167b	hg38_ncbiRefSeq_NR_110646.1	NR_110646	172	-21.59	2 21	5926 5947	19	0.7895	0.8421	CHMP1B2P
aof-miR167b	hg38_ncbiRefSeq_XR_001756050.2	XR_001756050	173	-26.56	2 19	806 828	18	0.8889	0.8889	LOC101928092
aof-miR167b	hg38_ncbiRefSeq_XR_001756049.2	XR_001756049	173	-26.56	2 19	1011 1033	18	0.8889	0.8889	LOC101928092
aof-miR167b	hg38_ncbiRefSeq_XR_001756051.3	XR_001756051	173	-26.56	2 19	718 740	18	0.8889	0.8889	LOC101928092
aof-miR167b	hg38_ncbiRefSeq_XM_047424703.1	XM_047424703	170	-20.82	2 20	2575 2598	20	0.8	0.85	DOCK1
aof-miR167b	hg38_ncbiRefSeq_NR_120673.1	NR_120673	184	-33.97	2 21	161 182	19	0.8947	0.8947	LOC102723439
aof-miR167b	hg38_ncbiRefSeq_NR_165417.1	NR_165417	171	-22.67	2 20	394 415	18	0.7778	0.8889	CPSF7
aof-miR167b	hg38_ncbiRefSeq_NR_165419.1	NR_165419	171	-22.67	2 20	364 385	18	0.7778	0.8889	CPSF7
aof-miR167b	hg38_ncbiRefSeq_NR_165418.1	NR_165418	171	-22.67	2 20	309 330	18	0.7778	0.8889	CPSF7
aof-miR167b	hg38_ncbiRefSeq_XM_047426303.1	XM_047426303	171	-21.27	2 21	771 794	21	0.8095	0.8095	NEU3
aof-miR167b	hg38_ncbiRefSeq_NM_001145024.1	NM_001145024	171	-27.36	2 20	481 502	18	0.8333	0.8333	PLET1
aof-miR167b	hg38_ncbiRefSeq_NM_001320100.2	NM_001320100	174	-29.91	2 21	536 556	19	0.8421	0.8947	CRADD
aof-miR167b	hg38_ncbiRefSeq_NR_135029.1	NR_135029	172	-25.57	2 21	194 215	19	0.7368	0.8947	LINC02422
aof-miR167b	hg38_ncbiRefSeq_XM_011538325.3	XM_011538325	173	-24.1	2 19	2535 2557	18	0.8889	0.8889	KRT7
aof-miR167b	hg38_ncbiRefSeq_XR_945548.3	XR_945548	169	-21.98	2 18	1119 1140	16	0.875	0.875	LOC105370077
aof-miR167b	hg38_ncbiRefSeq_XM_005268300.5	XM_005268300	172	-22.96	2 21	611 632	19	0.7895	0.8421	ATP11A
aof-miR167b	hg38_ncbiRefSeq_XM_011537480.3	XM_011537480	172	-22.96	2 21	871 892	19	0.7895	0.8421	ATP11A
aof-miR167b	hg38_ncbiRefSeq_NM_015205.3	NM_015205	172	-22.96	2 21	809 830	19	0.7895	0.8421	ATP11A
aof-miR167b	hg38_ncbiRefSeq_XR_001749797.2	XR_001749797	168	-21.72	2 21	114 135	19	0.7368	0.8421	LOC105370122
aof-miR167b	hg38_ncbiRefSeq_XR_941764.3	XR_941764	168	-21.72	2 21	75 96	19	0.7368	0.8421	LOC105370122
aof-miR167b	hg38_ncbiRefSeq_XR_001749990.2	XR_001749990	170	-23.96	2 21	12228 12248	19	0.8421	0.8421	LOC107984624
aof-miR167b	hg38_ncbiRefSeq_XR_001749992.2	XR_001749992	170	-23.96	2 21	3132 3152	19	0.8421	0.8421	LOC107984624
aof-miR167b	hg38_ncbiRefSeq_XM_017021434.3	XM_017021434	168	-23.02	2 21	13 34	19	0.7895	0.7895	ARHGEF40
aof-miR167b	hg38_ncbiRefSeq_XM_047432049.1	XM_047432049	169	-22.18	2 21	11569 11590	20	0.85	0.85	LOC124903407
aof-miR167b	hg38_ncbiRefSeq_NM_001184780.2	NM_001184780	169	-24.35	2 18	2750 2771	16	0.875	0.875	NOX5
aof-miR167b	hg38_ncbiRefSeq_NR_040066.1	NR_040066	170	-27.76	2 21	819 839	19	0.8421	0.8421	LOXL1-AS1
aof-miR167b	hg38_ncbiRefSeq_NR_040067.1	NR_040067	170	-27.76	2 21	697 717	19	0.8421	0.8421	LOXL1-AS1
aof-miR167b	hg38_ncbiRefSeq_NR_040070.1	NR_040070	170	-27.76	2 21	512 532	19	0.8421	0.8421	LOXL1-AS1
aof-miR167b	hg38_ncbiRefSeq_NR_040068.1	NR_040068	170	-27.76	2 21	634 654	19	0.8421	0.8421	LOXL1-AS1
aof-miR167b	hg38_ncbiRefSeq_XM_011521543.4	XM_011521543	172	-21.14	2 21	4631 4652	19	0.7895	0.8421	ZNF710
aof-miR167b	hg38_ncbiRefSeq_XR_932103.4	XR_932103	168	-19.28	2 21	7253 7274	19	0.7368	0.8421	LOC105370765
aof-miR167b	hg38_ncbiRefSeq_NM_000968.4	NM_000968	171	-23.63	2 21	29 51	20	0.8	0.85	RPL4
aof-miR167b	hg38_ncbiRefSeq_XR_007065157.1	XR_007065157	172	-28.33	2 21	5008 5029	19	0.7895	0.8421	LOC124903738
aof-miR167b	hg38_ncbiRefSeq_XR_007065157.1	XR_007065157	172	-28.33	2 21	8695 8716	19	0.7895	0.8421	LOC124903738
aof-miR167b	hg38_ncbiRefSeq_XM_017023746.2	XM_017023746	171	-26.84	2 21	258 280	20	0.8	0.85	AXIN1
aof-miR167b	hg38_ncbiRefSeq_NR_134879.2	NR_134879	171	-26.84	2 21	3078 3100	20	0.8	0.85	AXIN1
aof-miR167b	hg38_ncbiRefSeq_XR_007064971.1	XR_007064971	168	-19.32	2 21	255 276	19	0.7895	0.7895	LOC124903640
aof-miR167b	hg38_ncbiRefSeq_XR_007065126.1	XR_007065126	168	-17.53	2 21	2922 2943	19	0.7895	0.7895	LOC124903728
aof-miR167b	hg38_ncbiRefSeq_XR_007065127.1	XR_007065127	168	-17.53	2 21	2830 2851	19	0.7895	0.7895	LOC124903728
aof-miR167b	hg38_ncbiRefSeq_XR_243488.4	XR_243488	168	-21.34	2 21	1518 1539	19	0.7895	0.7895	LOC101928502
aof-miR167b	hg38_ncbiRefSeq_NM_005250.3	NM_005250	170	-20.81	2 21	1370 1390	19	0.8421	0.8421	FOXL1
aof-miR167b	hg38_ncbiRefSeq_XM_017025279.2	XM_017025279	180	-25	2 21	119 140	19	0.8421	0.8947	KSR1
aof-miR167b	hg38_ncbiRefSeq_XM_011524233.4	XM_011524233	169	-22.85	2 21	784 803	19	0.8421	0.8421	DDX52
aof-miR167b	hg38_ncbiRefSeq_NM_001199158.2	NM_001199158	169	-20.36	2 20	6031 6051	18	0.8333	0.8889	KAT7
aof-miR167b	hg38_ncbiRefSeq_XR_007065313.1	XR_007065313	168	-27.74	2 21	225 246	19	0.7895	0.7895	NCBP3
aof-miR167b	hg38_ncbiRefSeq_XR_007065675.1	XR_007065675	174	-27.94	2 21	89 109	19	0.8421	0.8947	LOC105371704
aof-miR167b	hg38_ncbiRefSeq_NM_033315.4	NM_033315	168	-29.97	2 21	496 514	19	0.8421	0.8421	RASL10B
aof-miR167b	hg38_ncbiRefSeq_NM_031961.3	NM_031961	174	-25.84	2 21	204 224	19	0.8421	0.8947	KRTAP9-2
aof-miR167b	hg38_ncbiRefSeq_NM_030975.2	NM_030975	168	-22.19	2 19	203 223	17	0.8824	0.8824	KRTAP9-9
aof-miR167b	hg38_ncbiRefSeq_XR_934950.3	XR_934950	170	-27.63	2 21	648 672	22	0.8182	0.8182	LOC105371879
aof-miR167b	hg38_ncbiRefSeq_XM_047437546.1	XM_047437546	168	-14.99	2 21	1196 1217	19	0.7368	0.8421	ATP8B1
aof-miR167b	hg38_ncbiRefSeq_XM_047437507.1	XM_047437507	171	-22.55	2 21	6242 6264	20	0.8	0.85	SMAD2
aof-miR167b	hg38_ncbiRefSeq_XM_011526288.3	XM_011526288	169	-26.38	2 21	1208 1227	19	0.8421	0.8421	LOC105372204
aof-miR167b	hg38_ncbiRefSeq_NM_001039671.3	NM_001039671	168	-21.59	2 21	995 1016	19	0.7368	0.8421	YIF1B
aof-miR167b	hg38_ncbiRefSeq_NM_001145463.2	NM_001145463	168	-21.59	2 21	1132 1153	19	0.7368	0.8421	YIF1B
aof-miR167b	hg38_ncbiRefSeq_NM_001271749.2	NM_001271749	170	-22.8	2 21	1387 1407	19	0.8421	0.8421	C5AR2
aof-miR167b	hg38_ncbiRefSeq_NM_001387562.1	NM_001387562	178	-27.81	2 21	789 809	19	0.8947	0.8947	ZNF530
aof-miR167b	hg38_ncbiRefSeq_NR_015406.2	NR_015406	174	-29.93	2 21	2859 2882	21	0.8571	0.8571	LINC00654
aof-miR167b	hg38_ncbiRefSeq_XR_007067641.1	XR_007067641	168	-22.57	2 19	501 521	17	0.8824	0.8824	LOC124904928
aof-miR167b	hg38_ncbiRefSeq_NM_001317930.2	NM_001317930	170	-28.43	2 21	972 992	19	0.7895	0.8947	RANGAP1
aof-miR167b	hg38_ncbiRefSeq_XM_047441594.1	XM_047441594	168	-23.29	2 21	61 82	19	0.7895	0.7895	DERL3
aof-miR167b	hg38_ncbiRefSeq_NM_198440.4	NM_198440	168	-23.29	2 21	212 233	19	0.7895	0.7895	DERL3
aof-miR167b	hg38_ncbiRefSeq_NM_001002862.3	NM_001002862	168	-23.29	2 21	21 42	19	0.7895	0.7895	DERL3
aof-miR167b	hg38_ncbiRefSeq_NM_175709.5	NM_175709	179	-27.78	2 21	2048 2070	20	0.85	0.9	CBX7
ata-miR9863a-3p	hg38_ncbiRefSeq_NM_001317123.2	NM_001317123	168	-16.67	2 21	4058 4079	19	0.7368	0.8421	AGO1
ata-miR9863a-3p	hg38_ncbiRefSeq_NM_001317122.2	NM_001317122	168	-16.67	2 21	3956 3977	19	0.7368	0.8421	AGO1
ata-miR9863a-3p	hg38_ncbiRefSeq_NR_110682.1	NR_110682	168	-18.02	2 21	1700 1721	19	0.7895	0.7895	PKN2-AS1
ata-miR9863a-3p	hg38_ncbiRefSeq_XM_011510025.3	XM_011510025	168	-24.67	2 21	3959 3980	19	0.7368	0.8421	SNX27
ata-miR9863a-3p	hg38_ncbiRefSeq_XM_017002417.2	XM_017002417	168	-24.67	2 21	4775 4796	19	0.7368	0.8421	SNX27
ata-miR9863a-3p	hg38_ncbiRefSeq_XR_001737683.2	XR_001737683	174	-20.4	2 21	114 139	23	0.8261	0.8261	LOC107985521
ata-miR9863a-3p	hg38_ncbiRefSeq_XM_047449129.1	XM_047449129	169	-19.78	2 20	21 41	18	0.8333	0.8889	HIPK1
ata-miR9863a-3p	hg38_ncbiRefSeq_XR_007066545.1	XR_007066545	168	-23.33	2 17	10209 10230	15	0.8667	0.9333	LOC112268272
ata-miR9863a-3p	hg38_ncbiRefSeq_XR_922309.3	XR_922309	174	-19.82	2 20	11 34	20	0.85	0.85	LOC105371631
ata-miR9863a-3p	hg38_ncbiRefSeq_XR_007066747.1	XR_007066747	171	-21.22	2 21	3669 3691	20	0.8	0.85	LOC105371632
ata-miR9863a-3p	hg38_ncbiRefSeq_NR_034151.1	NR_034151	170	-24.03	2 20	486 509	20	0.75	0.9	BTG2-DT
ata-miR9863a-3p	hg38_ncbiRefSeq_NR_149312.1	NR_149312	171	-18.58	2 20	777 798	18	0.7778	0.8889	RAB4A-AS1
ata-miR9863a-3p	hg38_ncbiRefSeq_XM_047444592.1	XM_047444592	168	-17.02	2 17	1988 2009	15	0.8667	0.9333	ITSN2
ata-miR9863a-3p	hg38_ncbiRefSeq_NM_206876.2	NM_206876	179	-23.03	2 20	3571 3592	18	0.8333	0.9444	PPP1CB
ata-miR9863a-3p	hg38_ncbiRefSeq_NM_001319100.2	NM_001319100	168	-18.64	2 21	1419 1440	19	0.7368	0.8421	CEP68
ata-miR9863a-3p	hg38_ncbiRefSeq_NM_144582.3	NM_144582	170	-21.04	2 19	1287 1308	17	0.8235	0.8824	TEX261
ata-miR9863a-3p	hg38_ncbiRefSeq_NM_003468.4	NM_003468	173	-22.98	2 18	2934 2955	16	0.875	0.9375	FZD5
ata-miR9863a-3p	hg38_ncbiRefSeq_NM_080424.4	NM_080424	168	-18.09	2 21	2381 2402	19	0.7368	0.8421	SP110
ata-miR9863a-3p	hg38_ncbiRefSeq_XR_007088143.1	XR_007088143	168	-22.03	2 21	4894 4915	19	0.7368	0.8421	LOC124906127
ata-miR9863a-3p	hg38_ncbiRefSeq_XR_007095664.1	XR_007095664	170	-21.44	2 21	8786 8806	19	0.8421	0.8421	SUMF1
ata-miR9863a-3p	hg38_ncbiRefSeq_XM_047448581.1	XM_047448581	169	-24.4	2 18	2707 2728	16	0.8125	0.9375	ZKSCAN7
ata-miR9863a-3p	hg38_ncbiRefSeq_XM_047447401.1	XM_047447401	170	-20.66	2 20	92 115	20	0.8	0.85	LRRC58
ata-miR9863a-3p	hg38_ncbiRefSeq_NM_001134657.1	NM_001134657	168	-20.03	2 19	446 466	17	0.8824	0.8824	PRR23C
ata-miR9863a-3p	hg38_ncbiRefSeq_XM_005263321.4	XM_005263321	169	-17.58	2 20	2904 2924	18	0.8333	0.8889	UNC5C
ata-miR9863a-3p	hg38_ncbiRefSeq_XM_017007786.3	XM_017007786	168	-19.06	2 20	8909 8928	18	0.8333	0.8889	SCFD2
ata-miR9863a-3p	hg38_ncbiRefSeq_XM_047449646.1	XM_047449646	168	-19.06	2 20	7650 7669	18	0.8333	0.8889	SCFD2
ata-miR9863a-3p	hg38_ncbiRefSeq_XM_017007787.3	XM_017007787	168	-19.06	2 20	7188 7207	18	0.8333	0.8889	SCFD2
ata-miR9863a-3p	hg38_ncbiRefSeq_NM_018243.4	NM_018243	170	-16.04	2 20	3350 3372	19	0.8421	0.8421	SEPTIN11
ata-miR9863a-3p	hg38_ncbiRefSeq_NM_183375.5	NM_183375	169	-22.49	2 21	385 406	20	0.85	0.85	PRSS48
ata-miR9863a-3p	hg38_ncbiRefSeq_XM_011543095.4	XM_011543095	169	-23.53	2 19	3354 3377	19	0.8421	0.8421	CWC27
ata-miR9863a-3p	hg38_ncbiRefSeq_XM_024446236.2	XM_024446236	175	-21.36	2 20	1588 1609	18	0.7778	0.9444	SLF1
ata-miR9863a-3p	hg38_ncbiRefSeq_NM_001287740.2	NM_001287740	170	-17.46	2 21	1077 1097	19	0.8421	0.8421	STK32A
ata-miR9863a-3p	hg38_ncbiRefSeq_NM_001112724.2	NM_001112724	170	-17.46	2 21	1530 1550	19	0.8421	0.8421	STK32A
ata-miR9863a-3p	hg38_ncbiRefSeq_NM_024577.4	NM_024577	168	-21.35	2 21	7600 7621	19	0.7895	0.7895	SH3TC2
ata-miR9863a-3p	hg38_ncbiRefSeq_XM_047417021.1	XM_047417021	168	-21.82	2 21	2929 2950	19	0.7368	0.8421	WWC1
ata-miR9863a-3p	hg38_ncbiRefSeq_XR_007058881.1	XR_007058881	175	-23.83	2 20	422 443	18	0.8333	0.8889	LOC124901034
ata-miR9863a-3p	hg38_ncbiRefSeq_XM_047417984.1	XM_047417984	175	-21.32	2 21	1164 1186	20	0.85	0.85	LOC124901030
ata-miR9863a-3p	hg38_ncbiRefSeq_NR_039665.1	NR_039665	174	-22.93	2 20	15 37	19	0.7895	0.9474	MIR4460
ata-miR9863a-3p	hg38_ncbiRefSeq_XR_926258.4	XR_926258	168	-22.64	2 17	498 519	15	0.8667	0.9333	CLIC5
ata-miR9863a-3p	hg38_ncbiRefSeq_XM_047418989.1	XM_047418989	176	-21.49	2 21	2565 2586	19	0.7895	0.8947	PRIM2
ata-miR9863a-3p	hg38_ncbiRefSeq_NM_001563.4	NM_001563	172	-25.38	2 17	38 59	15	0.8667	1	IMPG1
ata-miR9863a-3p	hg38_ncbiRefSeq_XM_047418768.1	XM_047418768	168	-18.45	2 21	112 133	19	0.7895	0.7895	PSMG4
ata-miR9863a-3p	hg38_ncbiRefSeq_NM_001135750.2	NM_001135750	168	-18.45	2 21	4000 4021	19	0.7895	0.7895	PSMG4
ata-miR9863a-3p	hg38_ncbiRefSeq_XR_007059752.1	XR_007059752	172	-21.25	2 21	15881 15902	19	0.7895	0.8421	LOC124900216
ata-miR9863a-3p	hg38_ncbiRefSeq_XM_011515134.3	XM_011515134	171	-20.36	2 21	750 772	20	0.8	0.85	ABCA13
ata-miR9863a-3p	hg38_ncbiRefSeq_XR_001745121.2	XR_001745121	170	-20.78	2 20	615 637	19	0.7895	0.8947	LOC107986777
ata-miR9863a-3p	hg38_ncbiRefSeq_XR_001745127.2	XR_001745127	170	-20.78	2 20	625 647	19	0.7895	0.8947	LOC107986777
ata-miR9863a-3p	hg38_ncbiRefSeq_XR_001745122.2	XR_001745122	170	-20.78	2 20	486 508	19	0.7895	0.8947	LOC107986777
ata-miR9863a-3p	hg38_ncbiRefSeq_XR_001745128.2	XR_001745128	170	-20.78	2 20	3423 3445	19	0.7895	0.8947	LOC107986777
ata-miR9863a-3p	hg38_ncbiRefSeq_XM_011515592.4	XM_011515592	168	-20.6	2 17	2447 2468	15	0.8667	0.9333	PLEKHA8
ata-miR9863a-3p	hg38_ncbiRefSeq_XM_047420100.1	XM_047420100	173	-24.24	2 18	1220 1241	16	0.875	0.9375	LSM5
ata-miR9863a-3p	hg38_ncbiRefSeq_NR_024466.2	NR_024466	173	-24.24	2 18	1806 1827	16	0.875	0.9375	LSM5
ata-miR9863a-3p	hg38_ncbiRefSeq_NM_005222.4	NM_005222	172	-16.89	2 21	250 271	19	0.7895	0.8421	DLX6
ata-miR9863a-3p	hg38_ncbiRefSeq_XM_047420710.1	XM_047420710	168	-25.1	2 17	1229 1250	15	0.8	1	TMEM168
ata-miR9863a-3p	hg38_ncbiRefSeq_NR_109840.2	NR_109840	168	-25.1	2 17	2429 2450	15	0.8	1	TMEM168
ata-miR9863a-3p	hg38_ncbiRefSeq_NR_027423.2	NR_027423	168	-17.96	2 21	4152 4173	19	0.7368	0.8421	FAM66B
ata-miR9863a-3p	hg38_ncbiRefSeq_NM_024940.8	NM_024940	169	-17.67	2 20	3996 4016	18	0.8333	0.8889	DOCK5
ata-miR9863a-3p	hg38_ncbiRefSeq_XM_006716484.3	XM_006716484	171	-21.09	2 21	2535 2557	20	0.8	0.85	MTFR1
ata-miR9863a-3p	hg38_ncbiRefSeq_XR_929062.4	XR_929062	171	-18.57	2 20	842 863	18	0.7778	0.8889	LOC102724858
ata-miR9863a-3p	hg38_ncbiRefSeq_XR_007060967.1	XR_007060967	171	-18.57	2 20	4749 4770	18	0.7778	0.8889	LOC102724858
ata-miR9863a-3p	hg38_ncbiRefSeq_XM_047422416.1	XM_047422416	171	-22.89	2 21	207 229	20	0.8	0.85	CHMP7
ata-miR9863a-3p	hg38_ncbiRefSeq_NM_152272.5	NM_152272	171	-22.89	2 21	196 218	20	0.8	0.85	CHMP7
ata-miR9863a-3p	hg38_ncbiRefSeq_XM_011544672.3	XM_011544672	169	-17.93	2 20	744 764	18	0.8333	0.8889	PLPP5
ata-miR9863a-3p	hg38_ncbiRefSeq_NR_148893.2	NR_148893	169	-17.93	2 20	1691 1711	18	0.8333	0.8889	PLPP5
ata-miR9863a-3p	hg38_ncbiRefSeq_NM_001025357.3	NM_001025357	170	-19.86	2 21	1084 1104	19	0.8421	0.8421	AARD
ata-miR9863a-3p	hg38_ncbiRefSeq_XR_001746828.2	XR_001746828	169	-25.44	2 19	324 346	18	0.7778	0.9444	LOC105379829
ata-miR9863a-3p	hg38_ncbiRefSeq_XM_047424270.1	XM_047424270	169	-19.42	2 18	5649 5670	16	0.875	0.875	PTBP3
ata-miR9863a-3p	hg38_ncbiRefSeq_NM_001244897.2	NM_001244897	169	-19.42	2 18	1970 1991	16	0.875	0.875	PTBP3
ata-miR9863a-3p	hg38_ncbiRefSeq_XR_007061659.1	XR_007061659	172	-13.78	2 21	13077 13098	19	0.7895	0.8421	LINC02937
ata-miR9863a-3p	hg38_ncbiRefSeq_XM_024447378.2	XM_024447378	170	-18.48	2 21	1057 1081	22	0.8182	0.8182	SPTLC1
ata-miR9863a-3p	hg38_ncbiRefSeq_NM_001281303.2	NM_001281303	170	-18.48	2 21	905 929	22	0.8182	0.8182	SPTLC1
ata-miR9863a-3p	hg38_ncbiRefSeq_NM_017848.6	NM_017848	168	-20.85	2 21	2307 2328	19	0.7368	0.8421	FAM120C
ata-miR9863a-3p	hg38_ncbiRefSeq_NM_001300788.2	NM_001300788	168	-20.85	2 21	2498 2519	19	0.7368	0.8421	FAM120C
ata-miR9863a-3p	hg38_ncbiRefSeq_XR_007068381.1	XR_007068381	172	-22.4	2 17	257 278	15	0.9333	0.9333	LOC107985677
ata-miR9863a-3p	hg38_ncbiRefSeq_NM_015419.4	NM_015419	168	-21.73	2 21	800 819	19	0.8421	0.8947	MXRA5
ata-miR9863a-3p	hg38_ncbiRefSeq_NM_001282535.2	NM_001282535	170	-20.91	2 21	1847 1867	19	0.7895	0.8947	PNMA3
ata-miR9863a-3p	hg38_ncbiRefSeq_NM_013364.6	NM_013364	170	-20.91	2 21	1944 1964	19	0.7895	0.8947	PNMA3
ata-miR9863a-3p	hg38_ncbiRefSeq_NM_032882.6	NM_032882	170	-20.91	2 21	686 706	19	0.7895	0.8947	PNMA6A
ata-miR9863a-3p	hg38_ncbiRefSeq_NM_001354980.2	NM_001354980	170	-20.91	2 21	1187 1207	19	0.7895	0.8947	PNMA6F
ata-miR9863a-3p	hg38_ncbiRefSeq_NM_001351294.2	NM_001351294	174	-23.43	2 21	1196 1216	19	0.7895	0.9474	PNMA6E
ata-miR9863a-3p	hg38_ncbiRefSeq_NM_001346516.2	NM_001346516	171	-18.35	2 21	3885 3907	20	0.8	0.85	LCOR
ata-miR9863a-3p	hg38_ncbiRefSeq_NM_001365871.1	NM_001365871	174	-23.45	2 21	701 724	21	0.8095	0.9048	TIMM23B
ata-miR9863a-3p	hg38_ncbiRefSeq_XR_007062184.1	XR_007062184	170	-18.1	2 21	442 462	19	0.8421	0.8421	LOC105378356
ata-miR9863a-3p	hg38_ncbiRefSeq_NM_024875.5	NM_024875	172	-20.99	2 21	1694 1715	19	0.7895	0.8421	SYNPO2L
ata-miR9863a-3p	hg38_ncbiRefSeq_XM_047427564.1	XM_047427564	169	-20.1	2 20	1334 1357	20	0.85	0.85	ZNF202
ata-miR9863a-3p	hg38_ncbiRefSeq_NM_001004751.3	NM_001004751	171	-26.67	2 21	210 232	20	0.75	0.9	OR51D1
ata-miR9863a-3p	hg38_ncbiRefSeq_NM_005504.7	NM_005504	172	-24.64	2 21	4349 4370	19	0.7368	0.8947	BCAT1
ata-miR9863a-3p	hg38_ncbiRefSeq_XM_047429278.1	XM_047429278	172	-24.64	2 21	1601 1622	19	0.7368	0.8947	BCAT1
ata-miR9863a-3p	hg38_ncbiRefSeq_XR_007063108.1	XR_007063108	172	-24.64	2 21	3417 3438	19	0.7368	0.8947	BCAT1
ata-miR9863a-3p	hg38_ncbiRefSeq_XR_007063110.1	XR_007063110	172	-24.64	2 21	3306 3327	19	0.7368	0.8947	BCAT1
ata-miR9863a-3p	hg38_ncbiRefSeq_XR_007063384.1	XR_007063384	171	-24.45	2 21	12017 12040	21	0.8095	0.8095	LOC105369863
ata-miR9863a-3p	hg38_ncbiRefSeq_XR_007063385.1	XR_007063385	171	-24.45	2 21	8586 8609	21	0.8095	0.8095	LOC105369863
ata-miR9863a-3p	hg38_ncbiRefSeq_NR_170332.1	NR_170332	170	-15.66	2 19	1474 1495	17	0.8235	0.8824	C12orf42
ata-miR9863a-3p	hg38_ncbiRefSeq_NR_103526.2	NR_103526	170	-15.66	2 19	1595 1616	17	0.8235	0.8824	C12orf42
ata-miR9863a-3p	hg38_ncbiRefSeq_NM_001759.4	NM_001759	169	-19.99	2 19	2552 2574	18	0.8333	0.8889	CCND2
ata-miR9863a-3p	hg38_ncbiRefSeq_XR_007063109.1	XR_007063109	172	-24.64	2 21	3502 3523	19	0.7368	0.8947	BCAT1
ata-miR9863a-3p	hg38_ncbiRefSeq_XR_001748835.3	XR_001748835	172	-24.64	2 21	3363 3384	19	0.7368	0.8947	BCAT1
ata-miR9863a-3p	hg38_ncbiRefSeq_XM_047430490.1	XM_047430490	169	-18.76	2 18	16387 16408	16	0.875	0.875	RFC3
ata-miR9863a-3p	hg38_ncbiRefSeq_XM_047430489.1	XM_047430489	169	-18.76	2 18	33272 33293	16	0.875	0.875	RFC3
ata-miR9863a-3p	hg38_ncbiRefSeq_XM_017020680.3	XM_017020680	169	-18.76	2 18	35122 35143	16	0.875	0.875	RFC3
ata-miR9863a-3p	hg38_ncbiRefSeq_NR_033829.1	NR_033829	170	-19.16	2 19	869 890	17	0.8235	0.8824	MIR4500HG
ata-miR9863a-3p	hg38_ncbiRefSeq_NM_138444.4	NM_138444	175	-21.44	2 20	2616 2637	18	0.8333	0.8889	KCTD12
ata-miR9863a-3p	hg38_ncbiRefSeq_XM_024449753.2	XM_024449753	171	-20.13	2 20	5461 5482	18	0.8333	0.8333	NRXN3
ata-miR9863a-3p	hg38_ncbiRefSeq_XR_007063998.1	XR_007063998	184	-26.09	2 21	5718 5739	19	0.8421	0.9474	RALGAPA1
ata-miR9863a-3p	hg38_ncbiRefSeq_NM_001346146.2	NM_001346146	169	-22.51	2 19	15778 15800	18	0.8333	0.8889	FLRT2
ata-miR9863a-3p	hg38_ncbiRefSeq_NR_038935.1	NR_038935	175	-23.9	2 20	827 848	18	0.8333	0.8889	MIA2-AS1
ata-miR9863a-3p	hg38_ncbiRefSeq_XM_047432391.1	XM_047432391	172	-19.34	2 21	3281 3302	19	0.7895	0.8421	TUBGCP4
ata-miR9863a-3p	hg38_ncbiRefSeq_XR_007064661.1	XR_007064661	169	-18.18	2 18	3825 3846	16	0.875	0.875	LOC105370841
ata-miR9863a-3p	hg38_ncbiRefSeq_XR_001751772.2	XR_001751772	169	-18.18	2 18	3589 3610	16	0.875	0.875	LOC105370841
ata-miR9863a-3p	hg38_ncbiRefSeq_XM_047433075.1	XM_047433075	180	-22.41	2 21	2281 2302	19	0.8421	0.8947	PEAK1
ata-miR9863a-3p	hg38_ncbiRefSeq_NM_024652.6	NM_024652	168	-15.39	2 21	3820 3841	19	0.7895	0.7895	LRRK1
ata-miR9863a-3p	hg38_ncbiRefSeq_XR_932103.4	XR_932103	169	-23.37	2 20	6599 6623	21	0.8095	0.8571	LOC105370765
ata-miR9863a-3p	hg38_ncbiRefSeq_XR_001751546.2	XR_001751546	172	-18.15	2 21	4068 4089	19	0.7895	0.8421	LOC101928499
ata-miR9863a-3p	hg38_ncbiRefSeq_XR_932264.3	XR_932264	172	-18.15	2 21	4072 4093	19	0.7895	0.8421	LOC101928499
ata-miR9863a-3p	hg38_ncbiRefSeq_XR_932266.3	XR_932266	172	-18.15	2 21	4671 4692	19	0.7895	0.8421	LOC101928499
ata-miR9863a-3p	hg38_ncbiRefSeq_XR_932265.3	XR_932265	172	-18.15	2 21	4408 4429	19	0.7895	0.8421	LOC101928499
ata-miR9863a-3p	hg38_ncbiRefSeq_XR_007064640.1	XR_007064640	172	-18.15	2 21	1447 1468	19	0.7895	0.8421	LOC101928499
ata-miR9863a-3p	hg38_ncbiRefSeq_NM_000761.5	NM_000761	170	-24.74	2 21	1458 1481	21	0.7619	0.9048	CYP1A2
ata-miR9863a-3p	hg38_ncbiRefSeq_NR_148019.2	NR_148019	168	-20.03	2 20	3461 3482	19	0.8421	0.8947	LINS1
ata-miR9863a-3p	hg38_ncbiRefSeq_NR_148017.2	NR_148017	168	-20.03	2 20	2178 2199	19	0.8421	0.8947	LINS1
ata-miR9863a-3p	hg38_ncbiRefSeq_NR_148018.2	NR_148018	168	-20.03	2 20	2166 2187	19	0.8421	0.8947	LINS1
ata-miR9863a-3p	hg38_ncbiRefSeq_XR_007064471.1	XR_007064471	168	-20.03	2 20	2324 2345	19	0.8421	0.8947	LINS1
ata-miR9863a-3p	hg38_ncbiRefSeq_XM_017023173.2	XM_017023173	170	-17.71	2 19	2898 2919	17	0.8235	0.8824	GRIN2A
ata-miR9863a-3p	hg38_ncbiRefSeq_XM_017023172.2	XM_017023172	170	-17.71	2 19	2692 2713	17	0.8235	0.8824	GRIN2A
ata-miR9863a-3p	hg38_ncbiRefSeq_NM_020655.4	NM_020655	169	-21.3	2 19	1152 1174	18	0.8333	0.8889	JPH3
ata-miR9863a-3p	hg38_ncbiRefSeq_NR_024456.1	NR_024456	169	-23.1	2 21	1274 1295	20	0.85	0.85	LOC100190986
ata-miR9863a-3p	hg38_ncbiRefSeq_NM_001143685.2	NM_001143685	171	-17.88	2 20	15 36	18	0.7778	0.8889	CES5A
ata-miR9863a-3p	hg38_ncbiRefSeq_XM_047434925.1	XM_047434925	168	-19.92	2 20	3026 3045	18	0.8333	0.8889	SDR42E1
ata-miR9863a-3p	hg38_ncbiRefSeq_NR_148340.2	NR_148340	171	-23.47	2 21	1320 1345	23	0.7826	0.7826	CDC27
ata-miR9863a-3p	hg38_ncbiRefSeq_NM_001284499.1	NM_001284499	170	-23.01	2 19	3758 3779	17	0.7647	0.9412	SLC43A2
ata-miR9863a-3p	hg38_ncbiRefSeq_NM_001394677.1	NM_001394677	170	-20.67	2 20	729 751	19	0.7895	0.8947	CYTH1
ata-miR9863a-3p	hg38_ncbiRefSeq_NM_001394677.1	NM_001394677	170	-20.67	2 20	800 822	19	0.7895	0.8947	CYTH1
ata-miR9863a-3p	hg38_ncbiRefSeq_XM_011523774.3	XM_011523774	171	-21.06	2 20	216 237	18	0.7778	0.8889	SMG6
ata-miR9863a-3p	hg38_ncbiRefSeq_NM_032595.5	NM_032595	169	-22.24	2 19	434 456	18	0.8333	0.8889	PPP1R9B
ata-miR9863a-3p	hg38_ncbiRefSeq_NM_016070.4	NM_016070	178	-23.35	2 21	104 124	19	0.8421	0.9474	MRPS23
ata-miR9863a-3p	hg38_ncbiRefSeq_XR_007066278.1	XR_007066278	169	-19.33	2 20	682 702	18	0.8333	0.8889	LOC124904243
ata-miR9863a-3p	hg38_ncbiRefSeq_NM_006965.4	NM_006965	170	-24.52	2 21	3747 3767	19	0.8421	0.8421	ZNF24
ata-miR9863a-3p	hg38_ncbiRefSeq_NM_001308123.2	NM_001308123	170	-24.52	2 21	5575 5595	19	0.8421	0.8421	ZNF24
ata-miR9863a-3p	hg38_ncbiRefSeq_NM_015879.3	NM_015879	179	-18.78	2 20	3829 3850	18	0.8889	0.8889	ST8SIA3
ata-miR9863a-3p	hg38_ncbiRefSeq_XM_011526708.4	XM_011526708	168	-15.13	2 21	1647 1668	19	0.7895	0.7895	LSM14A
ata-miR9863a-3p	hg38_ncbiRefSeq_XM_011527227.3	XM_011527227	168	-19.54	2 21	1665 1686	19	0.6842	0.8947	SBK2
ata-miR9863a-3p	hg38_ncbiRefSeq_NM_001370096.2	NM_001370096	168	-19.54	2 21	1059 1080	19	0.6842	0.8947	SBK2
ata-miR9863a-3p	hg38_ncbiRefSeq_XR_007067463.1	XR_007067463	171	-21.08	2 21	12001 12023	20	0.8	0.85	TASP1
ata-miR9863a-3p	hg38_ncbiRefSeq_NM_004798.4	NM_004798	178	-25.06	2 21	3510 3534	22	0.8636	0.8636	KIF3B
ata-miR9863a-3p	hg38_ncbiRefSeq_NM_001186.4	NM_001186	171	-20.95	2 21	2588 2610	20	0.8	0.85	BACH1
ata-miR9863a-3p	hg38_ncbiRefSeq_XR_001755577.2	XR_001755577	170	-17.23	2 21	5955 5975	19	0.7895	0.8947	LOC105373053
ata-miR9863a-3p	hg38_ncbiRefSeq_NM_001346222.1	NM_001346222	169	-19.3	2 20	1974 1994	18	0.7778	0.9444	IL2RB
ata-miR9863a-3p	hg38_ncbiRefSeq_XR_002959205.2	XR_002959205	172	-17.85	2 21	3577 3598	19	0.7895	0.8421	LOC112268407
fve-miR482a	hg38_ncbiRefSeq_XR_947710.2	XR_947710	171	-21.67	2 21	1923 1945	20	0.8	0.85	LINC02884
fve-miR482a	hg38_ncbiRefSeq_XR_001738189.2	XR_001738189	171	-21.67	2 21	1794 1816	20	0.8	0.85	LINC02884
fve-miR482a	hg38_ncbiRefSeq_NM_024408.4	NM_024408	175	-22.37	2 21	1375 1397	20	0.85	0.85	NOTCH2
fve-miR482a	hg38_ncbiRefSeq_XM_047418831.1	XM_047418831	169	-25.67	2 21	378 399	20	0.85	0.85	HDGF
fve-miR482a	hg38_ncbiRefSeq_NM_001042549.2	NM_001042549	170	-22.25	2 15	2260 2281	13	1	1	NSL1
fve-miR482a	hg38_ncbiRefSeq_NM_015471.4	NM_015471	170	-22.25	2 15	1971 1992	13	1	1	NSL1
fve-miR482a	hg38_ncbiRefSeq_NM_001297737.2	NM_001297737	170	-22.25	2 15	2230 2251	13	1	1	NSL1
fve-miR482a	hg38_ncbiRefSeq_NM_001322854.2	NM_001322854	168	-23.11	2 17	247 268	15	0.8667	0.9333	NIPAL3
fve-miR482a	hg38_ncbiRefSeq_XM_011541766.3	XM_011541766	174	-24.32	2 20	140 163	20	0.85	0.85	NDC1
fve-miR482a	hg38_ncbiRefSeq_NR_033142.2	NR_033142	174	-24.32	2 20	2079 2102	20	0.85	0.85	NDC1
fve-miR482a	hg38_ncbiRefSeq_XR_001738190.1	XR_001738190	171	-21.67	2 21	4024 4046	20	0.8	0.85	LINC02884
fve-miR482a	hg38_ncbiRefSeq_XR_947711.3	XR_947711	171	-21.67	2 21	4620 4642	20	0.8	0.85	LINC02884
fve-miR482a	hg38_ncbiRefSeq_XR_246297.2	XR_246297	168	-24.47	2 21	323 344	19	0.7368	0.8421	TRIM45
fve-miR482a	hg38_ncbiRefSeq_XR_007066649.1	XR_007066649	173	-24.47	2 19	417 439	18	0.8889	0.8889	LOC124904431
fve-miR482a	hg38_ncbiRefSeq_NR_135008.2	NR_135008	169	-25.67	2 21	1304 1325	20	0.85	0.85	HDGF
fve-miR482a	hg38_ncbiRefSeq_NM_001256165.1	NM_001256165	174	-24.92	2 21	622 645	21	0.8571	0.8571	TMCO1
fve-miR482a	hg38_ncbiRefSeq_NR_045818.1	NR_045818	174	-24.92	2 21	1283 1306	21	0.8571	0.8571	TMCO1
fve-miR482a	hg38_ncbiRefSeq_NR_111907.1	NR_111907	170	-20.26	2 20	3972 3994	19	0.8421	0.8421	LOC101928068
fve-miR482a	hg38_ncbiRefSeq_XM_017003369.2	XM_017003369	170	-27.98	2 21	1176 1196	19	0.8421	0.8421	TMEM178A
fve-miR482a	hg38_ncbiRefSeq_NR_036454.2	NR_036454	168	-25.74	2 21	93 114	19	0.7368	0.8421	CHMP3
fve-miR482a	hg38_ncbiRefSeq_XM_047446026.1	XM_047446026	172	-21.07	2 17	1649 1670	15	0.9333	0.9333	ST6GAL2
fve-miR482a	hg38_ncbiRefSeq_NR_136313.2	NR_136313	172	-21.07	2 17	2458 2479	15	0.9333	0.9333	ST6GAL2
fve-miR482a	hg38_ncbiRefSeq_XM_011511429.3	XM_011511429	172	-22.9	2 17	2931 2952	15	0.9333	0.9333	ACOXL
fve-miR482a	hg38_ncbiRefSeq_XM_011512080.3	XM_011512080	168	-20.76	2 21	56 77	19	0.7368	0.8421	ABCB11
fve-miR482a	hg38_ncbiRefSeq_XM_047444829.1	XM_047444829	174	-30.57	2 21	3512 3535	21	0.8571	0.8571	INO80D
fve-miR482a	hg38_ncbiRefSeq_NM_001352754.2	NM_001352754	168	-21.24	2 21	1226 1247	19	0.7368	0.8421	ARMC9
fve-miR482a	hg38_ncbiRefSeq_XM_047442928.1	XM_047442928	178	-30.63	2 20	2366 2388	19	0.8421	0.9474	SEMA4F
fve-miR482a	hg38_ncbiRefSeq_XM_011532477.4	XM_011532477	178	-30.63	2 20	2410 2432	19	0.8421	0.9474	SEMA4F
fve-miR482a	hg38_ncbiRefSeq_XR_007088677.1	XR_007088677	170	-22.82	2 20	1265 1287	19	0.8421	0.8421	LINC01885
fve-miR482a	hg38_ncbiRefSeq_NM_002054.5	NM_002054	168	-20.49	2 21	377 398	19	0.7895	0.7895	GCG
fve-miR482a	hg38_ncbiRefSeq_NM_001370227.1	NM_001370227	174	-26.95	2 20	805 827	19	0.8421	0.8947	UBE2E2
fve-miR482a	hg38_ncbiRefSeq_XR_007095858.1	XR_007095858	172	-21.82	2 21	2989 3010	19	0.7895	0.8421	LOC124909360
fve-miR482a	hg38_ncbiRefSeq_NR_033384.2	NR_033384	171	-32.82	2 21	230 253	21	0.7619	0.8571	PDHB
fve-miR482a	hg38_ncbiRefSeq_XR_001740441.2	XR_001740441	168	-22.19	2 21	14451 14472	19	0.7895	0.7895	LOC107986018
fve-miR482a	hg38_ncbiRefSeq_XR_925165.3	XR_925165	168	-25.05	2 17	4762 4783	15	0.8667	0.9333	TLR1
fve-miR482a	hg38_ncbiRefSeq_XR_007057953.1	XR_007057953	168	-25.05	2 17	4685 4706	15	0.8667	0.9333	TLR1
fve-miR482a	hg38_ncbiRefSeq_XR_007057954.1	XR_007057954	168	-25.05	2 17	4593 4614	15	0.8667	0.9333	TLR1
fve-miR482a	hg38_ncbiRefSeq_NM_001242939.2	NM_001242939	169	-24.82	2 21	490 509	19	0.8421	0.8421	FAM47E-STBD1
fve-miR482a	hg38_ncbiRefSeq_XM_017007976.2	XM_017007976	168	-17.57	2 21	868 889	19	0.7895	0.7895	CFAP299
fve-miR482a	hg38_ncbiRefSeq_XM_011532217.4	XM_011532217	172	-21.2	2 21	937 958	19	0.7895	0.8421	TRPC3
fve-miR482a	hg38_ncbiRefSeq_NM_153343.4	NM_153343	176	-21.44	2 21	1980 2001	19	0.8421	0.8421	ENPP6
fve-miR482a	hg38_ncbiRefSeq_XM_011543095.4	XM_011543095	174	-23.68	2 21	27825 27845	19	0.8421	0.8947	CWC27
fve-miR482a	hg38_ncbiRefSeq_XM_011543286.4	XM_011543286	171	-25.62	2 21	2419 2441	20	0.8	0.85	FSTL4
fve-miR482a	hg38_ncbiRefSeq_XM_047417994.1	XM_047417994	170	-24.78	2 19	532 553	17	0.8235	0.8824	LOC124901110
fve-miR482a	hg38_ncbiRefSeq_NM_001387047.1	NM_001387047	172	-19.42	2 21	874 895	19	0.7895	0.8421	HS3ST5
fve-miR482a	hg38_ncbiRefSeq_XM_011514324.4	XM_011514324	171	-28.54	2 21	1052 1075	21	0.8095	0.8095	E2F3
fve-miR482a	hg38_ncbiRefSeq_XM_011535972.3	XM_011535972	171	-25.41	2 20	827 848	18	0.7778	0.8889	NHSL1
fve-miR482a	hg38_ncbiRefSeq_NM_001303136.2	NM_001303136	175	-25.47	2 21	3209 3231	20	0.85	0.85	SCUBE3
fve-miR482a	hg38_ncbiRefSeq_XR_007059752.1	XR_007059752	168	-22.06	2 17	11594 11615	15	0.8667	0.9333	LOC124900216
fve-miR482a	hg38_ncbiRefSeq_XR_428030.5	XR_428030	168	-21.93	2 21	8373 8394	19	0.7895	0.7895	LOC102723724
fve-miR482a	hg38_ncbiRefSeq_NR_147499.1	NR_147499	170	-27.65	2 20	1899 1921	19	0.8421	0.8421	MGC4859
fve-miR482a	hg38_ncbiRefSeq_XM_017012521.3	XM_017012521	170	-26.79	2 19	2103 2124	17	0.8235	0.8824	GALNT17
fve-miR482a	hg38_ncbiRefSeq_NM_000492.4	NM_000492	171	-19.72	2 21	286 309	21	0.8095	0.8095	CFTR
fve-miR482a	hg38_ncbiRefSeq_XM_011516589.4	XM_011516589	168	-25.23	2 20	7699 7718	18	0.8333	0.8889	TRIM56
fve-miR482a	hg38_ncbiRefSeq_XM_047420101.1	XM_047420101	170	-23.52	2 20	2728 2750	19	0.8421	0.8421	UBN2
fve-miR482a	hg38_ncbiRefSeq_XM_047421625.1	XM_047421625	170	-27.98	2 20	1575 1597	19	0.7895	0.8947	PSD3
fve-miR482a	hg38_ncbiRefSeq_XR_007060727.1	XR_007060727	169	-20.53	2 19	1863 1886	19	0.8421	0.8421	PSD3
fve-miR482a	hg38_ncbiRefSeq_XR_007060746.1	XR_007060746	172	-27.4	2 21	8153 8172	19	0.8947	0.8947	PAG1
fve-miR482a	hg38_ncbiRefSeq_XM_024447158.2	XM_024447158	170	-23.68	2 19	209 230	17	0.8235	0.8824	ASPH
fve-miR482a	hg38_ncbiRefSeq_XR_007061001.1	XR_007061001	176	-27.19	2 21	12331 12352	19	0.8421	0.8421	LOC124901974
fve-miR482a	hg38_ncbiRefSeq_NM_001199975.3	NM_001199975	168	-16.27	2 21	7693 7714	19	0.7895	0.7895	UQCRB
fve-miR482a	hg38_ncbiRefSeq_NM_001254752.2	NM_001254752	168	-16.27	2 21	7743 7764	19	0.7895	0.7895	UQCRB
fve-miR482a	hg38_ncbiRefSeq_NR_045639.2	NR_045639	168	-16.27	2 21	8334 8355	19	0.7895	0.7895	UQCRB
fve-miR482a	hg38_ncbiRefSeq_XM_047423310.1	XM_047423310	169	-30.04	2 20	728 748	18	0.7778	0.9444	TNC
fve-miR482a	hg38_ncbiRefSeq_NM_001278240.2	NM_001278240	170	-17.17	2 20	265 287	19	0.8421	0.8421	ZNF189
fve-miR482a	hg38_ncbiRefSeq_NM_001278240.2	NM_001278240	170	-17.17	2 20	1441 1463	19	0.8421	0.8421	ZNF189
fve-miR482a	hg38_ncbiRefSeq_XM_047422644.1	XM_047422644	172	-23.93	2 21	1297 1318	19	0.7895	0.8421	SMC2
fve-miR482a	hg38_ncbiRefSeq_NM_001080497.3	NM_001080497	169	-26.9	2 21	239 258	19	0.8421	0.8421	MEGF9
fve-miR482a	hg38_ncbiRefSeq_XR_930372.3	XR_930372	169	-24.07	2 18	5460 5481	16	0.875	0.875	LOC105376281
fve-miR482a	hg38_ncbiRefSeq_NM_020960.5	NM_020960	170	-22.95	2 19	878 899	17	0.8235	0.8824	GPR107
fve-miR482a	hg38_ncbiRefSeq_NR_033835.1	NR_033835	170	-28.01	2 21	249 269	19	0.7895	0.8947	PIGA
fve-miR482a	hg38_ncbiRefSeq_XM_011543997.4	XM_011543997	168	-24.67	2 17	5148 5169	15	0.8667	0.9333	CASK
fve-miR482a	hg38_ncbiRefSeq_NM_018558.4	NM_018558	177	-28.62	2 18	146 167	16	0.9375	0.9375	GABRQ
fve-miR482a	hg38_ncbiRefSeq_NM_198514.4	NM_198514	171	-27.41	2 21	6540 6562	20	0.8	0.85	NHLRC2
fve-miR482a	hg38_ncbiRefSeq_XR_001747609.2	XR_001747609	169	-27.91	2 19	435 457	18	0.8333	0.8889	LOC105378519
fve-miR482a	hg38_ncbiRefSeq_XM_047424703.1	XM_047424703	168	-21.65	2 21	184 205	19	0.7895	0.7895	DOCK1
fve-miR482a	hg38_ncbiRefSeq_NM_153256.4	NM_153256	173	-25.5	2 19	606 628	18	0.8889	0.8889	PROSER2
fve-miR482a	hg38_ncbiRefSeq_XM_047427233.1	XM_047427233	168	-20.6	2 21	1257 1278	19	0.7368	0.8421	RNF121
fve-miR482a	hg38_ncbiRefSeq_NM_001300926.2	NM_001300926	168	-20.6	2 21	1403 1424	19	0.7368	0.8421	RNF121
fve-miR482a	hg38_ncbiRefSeq_NM_001039165.4	NM_001039165	171	-27.08	2 21	166 188	20	0.8	0.85	MRGPRE
fve-miR482a	hg38_ncbiRefSeq_XM_047427690.1	XM_047427690	176	-24.48	2 21	2413 2434	19	0.8421	0.8421	FAR1
fve-miR482a	hg38_ncbiRefSeq_NM_003824.4	NM_003824	173	-24.34	2 18	256 277	16	0.875	0.9375	FADD
fve-miR482a	hg38_ncbiRefSeq_XR_007062788.1	XR_007062788	169	-31.73	2 20	3258 3278	18	0.8333	0.8889	LOC124902719
fve-miR482a	hg38_ncbiRefSeq_NM_006106.5	NM_006106	172	-19.46	2 21	1194 1215	19	0.7895	0.8421	YAP1
fve-miR482a	hg38_ncbiRefSeq_XM_047428900.1	XM_047428900	169	-26.55	2 19	2047 2070	19	0.8421	0.8421	ATP2B1
fve-miR482a	hg38_ncbiRefSeq_NM_001024808.3	NM_001024808	175	-32.57	2 16	1219 1240	14	1	1	BCL7A
fve-miR482a	hg38_ncbiRefSeq_XR_007063148.1	XR_007063148	175	-18.87	2 21	2307 2329	20	0.85	0.85	IQSEC3-AS1
fve-miR482a	hg38_ncbiRefSeq_XR_007063195.1	XR_007063195	174	-26.7	2 20	288 310	19	0.8421	0.8947	LOC124902868
fve-miR482a	hg38_ncbiRefSeq_XR_002957409.2	XR_002957409	172	-19.76	2 21	437 458	19	0.7895	0.8421	LOC112268093
fve-miR482a	hg38_ncbiRefSeq_NM_001004304.4	NM_001004304	170	-27.24	2 21	6025 6045	19	0.7368	0.9474	ZNF740
fve-miR482a	hg38_ncbiRefSeq_NM_001168368.2	NM_001168368	169	-26.78	2 21	1010 1029	19	0.8421	0.8421	GALNT16
fve-miR482a	hg38_ncbiRefSeq_XM_011537007.4	XM_011537007	169	-26.78	2 21	1967 1986	19	0.8421	0.8421	GALNT16
fve-miR482a	hg38_ncbiRefSeq_NM_021257.4	NM_021257	171	-25.23	2 20	296 317	18	0.7778	0.8889	NGB
fve-miR482a	hg38_ncbiRefSeq_XM_011521375.4	XM_011521375	176	-24.12	2 21	796 817	19	0.7895	0.8947	CEP152
fve-miR482a	hg38_ncbiRefSeq_NR_104302.2	NR_104302	170	-23.52	2 21	1608 1628	19	0.8421	0.8421	NEDD4
fve-miR482a	hg38_ncbiRefSeq_XM_017021918.3	XM_017021918	172	-24.78	2 21	2938 2959	19	0.7895	0.8421	AGBL1
fve-miR482a	hg38_ncbiRefSeq_XR_007064488.1	XR_007064488	171	-24.62	2 20	283 304	18	0.8333	0.8333	TP53BP1
fve-miR482a	hg38_ncbiRefSeq_NM_000761.5	NM_000761	170	-20.08	2 15	159 180	13	1	1	CYP1A2
fve-miR482a	hg38_ncbiRefSeq_XR_007064800.1	XR_007064800	169	-26.09	2 20	1996 2019	20	0.85	0.85	LOC124903583
fve-miR482a	hg38_ncbiRefSeq_NM_030790.5	NM_030790	168	-19.92	2 21	109 130	19	0.7895	0.7895	ITFG1
fve-miR482a	hg38_ncbiRefSeq_NM_001305002.2	NM_001305002	168	-19.92	2 21	158 179	19	0.7895	0.7895	ITFG1
fve-miR482a	hg38_ncbiRefSeq_NM_001424.6	NM_001424	168	-24.1	2 21	3515 3536	19	0.7368	0.8421	EMP2
fve-miR482a	hg38_ncbiRefSeq_NM_145811.3	NM_145811	170	-23.47	2 21	3503 3523	19	0.7895	0.8947	CACNG5
fve-miR482a	hg38_ncbiRefSeq_NR_049718.1	NR_049718	168	-16.44	2 21	1539 1560	19	0.7895	0.7895	COX10-DT
fve-miR482a	hg38_ncbiRefSeq_XR_007066335.1	XR_007066335	168	-15	2 21	12424 12445	19	0.7368	0.8421	LOC124904281
fve-miR482a	hg38_ncbiRefSeq_XR_007066365.1	XR_007066365	175	-22.55	2 21	1329 1351	20	0.85	0.85	LOC124904299
fve-miR482a	hg38_ncbiRefSeq_XR_007066978.1	XR_007066978	169	-26.63	2 20	21034 21054	18	0.8333	0.8889	ZNF91
fve-miR482a	hg38_ncbiRefSeq_XR_007066982.1	XR_007066982	169	-26.63	2 20	20938 20958	18	0.8333	0.8889	ZNF91
fve-miR482a	hg38_ncbiRefSeq_NM_013333.4	NM_013333	170	-25.54	2 20	8486 8508	19	0.8421	0.8421	EPN1
fve-miR482a	hg38_ncbiRefSeq_XM_011528285.3	XM_011528285	180	-27.76	2 21	1753 1774	19	0.8421	0.8947	SLC25A23
fve-miR482a	hg38_ncbiRefSeq_XM_017026173.2	XM_017026173	170	-21.01	2 20	904 926	19	0.8421	0.8421	ZNF266
fve-miR482a	hg38_ncbiRefSeq_NM_032493.4	NM_032493	170	-16.93	2 20	3889 3911	19	0.8421	0.8421	AP1M1
fve-miR482a	hg38_ncbiRefSeq_XR_007067170.1	XR_007067170	172	-29.37	2 17	35 56	15	0.9333	0.9333	LOC124904665
fve-miR482a	hg38_ncbiRefSeq_XM_011526772.4	XM_011526772	170	-18.95	2 20	1 20	19	0.8421	0.8421	ZNF780A
fve-miR482a	hg38_ncbiRefSeq_NM_006114.3	NM_006114	172	-31.01	2 18	109 131	17	0.8824	0.9412	TOMM40
fve-miR482a	hg38_ncbiRefSeq_XR_007067330.1	XR_007067330	171	-28.63	2 21	268 290	20	0.8	0.85	LOC124904762
fve-miR482a	hg38_ncbiRefSeq_XR_430188.4	XR_430188	171	-22.28	2 20	695 716	18	0.8333	0.8333	ZNF582
fve-miR482a	hg38_ncbiRefSeq_XR_430188.4	XR_430188	170	-21.01	2 20	1076 1098	19	0.8421	0.8421	ZNF582
fve-miR482a	hg38_ncbiRefSeq_XR_007066621.1	XR_007066621	171	-22.28	2 20	473 494	18	0.8333	0.8333	ZNF582
fve-miR482a	hg38_ncbiRefSeq_XR_007066621.1	XR_007066621	170	-21.01	2 20	854 876	19	0.8421	0.8421	ZNF582
fve-miR482a	hg38_ncbiRefSeq_XR_007067677.1	XR_007067677	176	-20.04	2 21	841 862	19	0.8421	0.8421	LOC105372693
fve-miR482a	hg38_ncbiRefSeq_XR_007067818.1	XR_007067818	169	-25.88	2 21	140 161	20	0.85	0.85	LOC124904997
fve-miR482a	hg38_ncbiRefSeq_XM_017029100.3	XM_017029100	169	-20.93	2 21	139 160	20	0.85	0.85	GTPBP1
fve-miR482a	hg38_ncbiRefSeq_XR_007068749.1	XR_007068749	170	-28.44	2 21	2961 2981	19	0.7895	0.8947	LOC112267902
fve-miR482a	hg38_ncbiRefSeq_XR_007068750.1	XR_007068750	170	-28.44	2 21	2868 2888	19	0.7895	0.8947	LOC112267902
fve-miR482a	hg38_ncbiRefSeq_XR_002959205.2	XR_002959205	171	-25.66	2 20	10860 10881	18	0.7778	0.8889	LOC112268407
fve-miR482a	hg38_ncbiRefSeq_XR_002958853.2	XR_002958853	171	-28.46	2 21	1981 2003	20	0.8	0.85	LOC102724151
fve-miR482a	hg38_ncbiRefSeq_XR_007068545.1	XR_007068545	171	-28.46	2 21	1978 2000	20	0.8	0.85	LOC102724151
aof-miR171c	hg38_ncbiRefSeq_NM_013940.4	NM_013940	175	-24.49	2 20	1246 1266	18	0.8333	0.8889	OR10H1
aof-miR171c	hg38_ncbiRefSeq_NR_027763.2	NR_027763	171	-31.42	2 20	1044 1064	18	0.7778	0.8889	GYS1
aof-miR396a	hg38_ncbiRefSeq_XR_007065392.1	XR_007065392	168	-24.1	2 18	1424 1447	19	0.8421	0.8421	LOC124903826
aof-miR396a	hg38_ncbiRefSeq_NM_001025109.2	NM_001025109	168	-27.68	2 17	4869 4889	15	0.8667	0.9333	CD34
aof-miR396a	hg38_ncbiRefSeq_XR_007086283.1	XR_007086283	173	-25.12	2 19	562 585	20	0.85	0.85	LOC124905990
aof-miR396a	hg38_ncbiRefSeq_NR_146167.2	NR_146167	172	-33.27	2 17	1647 1667	15	0.8667	1	PEX5L
aof-miR396a	hg38_ncbiRefSeq_NM_016089.3	NM_016089	173	-25.12	2 19	2153 2176	20	0.85	0.85	ZNF589
aof-miR396a	hg38_ncbiRefSeq_NR_110186.1	NR_110186	173	-25.12	2 19	7 30	20	0.85	0.85	LINC01214
aof-miR396a	hg38_ncbiRefSeq_XR_939236.1	XR_939236	173	-25.81	2 19	8 31	20	0.85	0.85	LOC105377444
aof-miR396a	hg38_ncbiRefSeq_XR_007058499.1	XR_007058499	168	-23.41	2 17	666 686	15	0.8667	0.9333	LOC124900874
aof-miR396a	hg38_ncbiRefSeq_XR_001742034.2	XR_001742034	169	-21.2	2 18	3211 3231	16	0.875	0.875	DNAH5
aof-miR396a	hg38_ncbiRefSeq_NR_134290.1	NR_134290	171	-28.22	2 16	662 682	14	0.9286	1	LINC02213
aof-miR396a	hg38_ncbiRefSeq_NR_134289.1	NR_134289	171	-28.22	2 16	853 873	14	0.9286	1	LINC02213
aof-miR396a	hg38_ncbiRefSeq_NR_104649.1	NR_104649	171	-28.33	2 20	1386 1406	18	0.8333	0.8333	ANXA2R-OT1
aof-miR396a	hg38_ncbiRefSeq_XR_942671.2	XR_942671	173	-25.12	2 19	495 518	20	0.85	0.85	LOC105377848
aof-miR396a	hg38_ncbiRefSeq_XR_942670.2	XR_942670	173	-25.12	2 19	395 418	20	0.85	0.85	LOC105377848
aof-miR396a	hg38_ncbiRefSeq_XR_942673.1	XR_942673	173	-25.12	2 19	462 485	20	0.85	0.85	LOC105377848
aof-miR396a	hg38_ncbiRefSeq_XM_011515592.4	XM_011515592	174	-26.3	2 20	1766 1787	19	0.8421	0.8947	PLEKHA8
aof-miR396a	hg38_ncbiRefSeq_NM_032862.5	NM_032862	175	-32.58	2 20	1425 1445	18	0.7778	0.9444	TIGD5
aof-miR396a	hg38_ncbiRefSeq_XR_007061648.1	XR_007061648	173	-25.12	2 19	244 267	20	0.85	0.85	LOC124902202
aof-miR396a	hg38_ncbiRefSeq_XR_929880.4	XR_929880	169	-26.93	2 18	674 694	16	0.8125	0.9375	TRIM14
aof-miR396a	hg38_ncbiRefSeq_XR_950464.4	XR_950464	174	-30.58	2 19	3907 3927	17	0.8235	0.9412	GEMIN8
aof-miR396a	hg38_ncbiRefSeq_XR_001755702.2	XR_001755702	174	-30.58	2 19	352 372	17	0.8235	0.9412	GEMIN8
aof-miR396a	hg38_ncbiRefSeq_NM_020364.4	NM_020364	169	-31.57	2 20	1257 1280	21	0.8095	0.8571	DAZ3
aof-miR396a	hg38_ncbiRefSeq_NM_018073.8	NM_018073	168	-25.05	2 17	1352 1372	15	0.8667	0.9333	TRIM68
aof-miR396a	hg38_ncbiRefSeq_NR_169242.1	NR_169242	174	-27.39	2 19	118 138	17	0.8235	0.9412	COLCA1
aof-miR396a	hg38_ncbiRefSeq_NR_038227.1	NR_038227	169	-22.8	2 19	573 594	18	0.8333	0.8889	RASSF8-AS1
aof-miR396a	hg38_ncbiRefSeq_NR_038228.1	NR_038228	169	-22.8	2 19	560 581	18	0.8333	0.8889	RASSF8-AS1
aof-miR396a	hg38_ncbiRefSeq_NR_135001.1	NR_135001	171	-27.63	2 20	150 170	18	0.7778	0.8889	LINC01404
aof-miR396a	hg38_ncbiRefSeq_NM_018199.4	NM_018199	171	-31.69	2 20	1609 1629	18	0.7778	0.8889	EXD2
aof-miR396a	hg38_ncbiRefSeq_XR_001751001.3	XR_001751001	173	-25.12	2 19	187 210	20	0.85	0.85	LOC105370583
aof-miR396a	hg38_ncbiRefSeq_XR_007064281.1	XR_007064281	173	-25.12	2 19	152 175	20	0.85	0.85	LOC105370583
aof-miR396a	hg38_ncbiRefSeq_XM_017022939.2	XM_017022939	168	-21.66	2 19	346 365	17	0.8824	0.8824	TMEM170A
aof-miR396a	hg38_ncbiRefSeq_NM_001145640.2	NM_001145640	169	-25.62	2 19	567 588	18	0.8333	0.8889	ZFR2
aof-miR396a	hg38_ncbiRefSeq_NR_027149.2	NR_027149	169	-25.62	2 19	959 980	18	0.8333	0.8889	ZFR2
aof-miR396a	hg38_ncbiRefSeq_XR_007067142.1	XR_007067142	174	-26.78	2 19	247 267	17	0.8235	0.9412	LOC105372279
aof-miR396a	hg38_ncbiRefSeq_NR_172944.1	NR_172944	169	-28.57	2 18	2231 2251	16	0.8125	0.9375	GGT2P
aof-miR396a	hg38_ncbiRefSeq_NR_003267.1	NR_003267	169	-28.57	2 18	1673 1693	16	0.8125	0.9375	GGT3P
aof-miR396a	hg38_ncbiRefSeq_NM_001145398.3	NM_001145398	168	-23.01	2 18	1581 1603	18	0.8333	0.8889	TEF
aof-miR396a	hg38_ncbiRefSeq_NR_145674.3	NR_145674	173	-25.12	2 19	2207 2230	20	0.85	0.85	CYP2D7
aof-miR396a	hg38_ncbiRefSeq_NR_002570.6	NR_002570	173	-25.12	2 19	2150 2173	20	0.85	0.85	CYP2D7
aof-miR396a	hg38_ncbiRefSeq_NR_148423.2	NR_148423	174	-28.11	2 20	520 542	20	0.85	0.85	ARHGAP11B
aof-miR396a	hg38_ncbiRefSeq_NR_145674.3	NR_145674	173	-25.12	2 19	2208 2231	20	0.85	0.85	CYP2D7
aof-miR396a	hg38_ncbiRefSeq_NR_002570.6	NR_002570	173	-25.12	2 19	2151 2174	20	0.85	0.85	CYP2D7
lja-miR168-5p	hg38_ncbiRefSeq_XM_011541886.4	XM_011541886	175	-35.7	2 20	4018 4039	18	0.7778	0.9444	HIVEP3
lja-miR168-5p	hg38_ncbiRefSeq_NM_001346083.2	NM_001346083	168	-32.69	2 21	553 572	19	0.8421	0.8947	CNTN2
lja-miR168-5p	hg38_ncbiRefSeq_XM_047429104.1	XM_047429104	168	-32.69	2 21	440 459	19	0.8421	0.8947	CNTN2
lja-miR168-5p	hg38_ncbiRefSeq_NR_034040.1	NR_034040	170	-31.71	2 19	968 989	17	0.8235	0.8824	LGALS8-AS1
lja-miR168-5p	hg38_ncbiRefSeq_XR_001744097.2	XR_001744097	168	-33.88	2 19	2010 2030	17	0.8824	0.8824	LOC107986590
lja-miR168-5p	hg38_ncbiRefSeq_XR_929757.3	XR_929757	171	-28.49	2 20	787 808	18	0.8333	0.8333	WHRN
lja-miR168-5p	hg38_ncbiRefSeq_XM_047442562.1	XM_047442562	171	-29.17	2 20	161 182	18	0.7778	0.8889	CD99L2
lja-miR168-5p	hg38_ncbiRefSeq_NR_136576.2	NR_136576	175	-32.39	2 21	1721 1743	20	0.85	0.85	LOC100129291
lja-miR168-5p	hg38_ncbiRefSeq_NM_001145140.2	NM_001145140	175	-32.39	2 21	49 71	20	0.85	0.85	CXorf49
lja-miR168-5p	hg38_ncbiRefSeq_XR_002958839.2	XR_002958839	179	-34.86	2 21	322 345	21	0.8571	0.8571	LOC112268311
lja-miR168-5p	hg38_ncbiRefSeq_XR_002958838.2	XR_002958838	179	-34.86	2 21	388 411	21	0.8571	0.8571	LOC112268311
lja-miR168-5p	hg38_ncbiRefSeq_NR_136755.3	NR_136755	170	-31.48	2 15	320 341	13	1	1	PARG
lja-miR168-5p	hg38_ncbiRefSeq_XM_047429605.1	XM_047429605	171	-32.39	2 20	3395 3416	18	0.7778	0.8889	SLC38A1
lja-miR168-5p	hg38_ncbiRefSeq_XM_047429583.1	XM_047429583	171	-32.39	2 20	2659 2680	18	0.7778	0.8889	SLC38A1
lja-miR168-5p	hg38_ncbiRefSeq_XR_007063194.1	XR_007063194	175	-32.96	2 21	252 274	20	0.8	0.9	LOC124902868
lja-miR168-5p	hg38_ncbiRefSeq_XR_007063195.1	XR_007063195	175	-32.96	2 21	746 768	20	0.8	0.9	LOC124902868
lja-miR168-5p	hg38_ncbiRefSeq_XR_944019.3	XR_944019	175	-35.7	2 20	3461 3482	18	0.7778	0.9444	LOC105370559
lja-miR168-5p	hg38_ncbiRefSeq_NM_031220.4	NM_031220	170	-29.81	2 20	377 400	20	0.8	0.85	PITPNM3
lja-miR168-5p	hg38_ncbiRefSeq_NR_145960.2	NR_145960	168	-27.02	2 21	385 406	19	0.6842	0.8947	KIAA1755
lja-miR168-5p	hg38_ncbiRefSeq_XR_007067973.1	XR_007067973	169	-31.94	2 20	2231 2251	18	0.8333	0.8889	ARVCF
lja-miR168-5p	hg38_ncbiRefSeq_XM_011530181.2	XM_011530181	169	-31.94	2 20	45 65	18	0.8333	0.8889	ARVCF
lja-miR168-5p	hg38_ncbiRefSeq_XR_007069130.1	XR_007069130	178	-38.47	2 20	474 496	19	0.8421	0.9474	LINC02619
lja-miR168-5p	hg38_ncbiRefSeq_XR_007069128.1	XR_007069128	178	-38.47	2 20	547 569	19	0.8421	0.9474	LINC02619
cme-miR168	hg38_ncbiRefSeq_XM_011541886.4	XM_011541886	174	-33.84	2 19	4020 4039	17	0.8235	0.9412	HIVEP3
cme-miR168	hg38_ncbiRefSeq_NR_034040.1	NR_034040	170	-31.71	2 19	970 989	17	0.8235	0.8824	LGALS8-AS1
cme-miR168	hg38_ncbiRefSeq_XR_001744097.2	XR_001744097	168	-33.88	2 19	2012 2030	17	0.8824	0.8824	LOC107986590
cme-miR168	hg38_ncbiRefSeq_XR_929757.3	XR_929757	169	-28.49	2 18	789 808	16	0.875	0.875	WHRN
cme-miR168	hg38_ncbiRefSeq_XM_047442562.1	XM_047442562	170	-28.53	2 19	163 182	17	0.8235	0.8824	CD99L2
cme-miR168	hg38_ncbiRefSeq_XR_002958839.2	XR_002958839	169	-33.8	2 19	324 345	19	0.8421	0.8421	LOC112268311
cme-miR168	hg38_ncbiRefSeq_XR_002958838.2	XR_002958838	169	-33.8	2 19	390 411	19	0.8421	0.8421	LOC112268311
cme-miR168	hg38_ncbiRefSeq_NR_136755.3	NR_136755	170	-31.48	2 15	322 341	13	1	1	PARG
cme-miR168	hg38_ncbiRefSeq_XM_047429605.1	XM_047429605	170	-30.53	2 19	3397 3416	17	0.8235	0.8824	SLC38A1
cme-miR168	hg38_ncbiRefSeq_XM_047429583.1	XM_047429583	170	-30.53	2 19	2661 2680	17	0.8235	0.8824	SLC38A1
cme-miR168	hg38_ncbiRefSeq_XR_944019.3	XR_944019	174	-33.84	2 19	3463 3482	17	0.8235	0.9412	LOC105370559
cme-miR168	hg38_ncbiRefSeq_XR_007069130.1	XR_007069130	173	-38.47	2 19	476 496	18	0.8333	0.9444	LINC02619
cme-miR168	hg38_ncbiRefSeq_XR_007069128.1	XR_007069128	173	-38.47	2 19	549 569	18	0.8333	0.9444	LINC02619

## Sheet: HM_Exo vs HM
miRNA	target	ref_id	Score	Energy.Kcal.Mol	Query_Aln_start_to_end	Subjetct_Aln_Start_to_End	Aln_Len	Subject.Identity	Query.Identity	SYMBOL
aof-miR535	hg38_ncbiRefSeq_NM_001320302.2	NM_001320302	175	-26.56	2 20	2896 2916	18	0.8333	0.8889	FAM78B
aqc-miR535	hg38_ncbiRefSeq_NM_001320302.2	NM_001320302	176	-26.56	2 21	2895 2916	19	0.7895	0.8947	FAM78B
aqc-miR535	hg38_ncbiRefSeq_NR_163271.1	NR_163271	176	-26.56	2 21	4649 4670	19	0.7895	0.8947	FAM78B
aqc-miR535	hg38_ncbiRefSeq_NR_135199.2	NR_135199	176	-26.56	2 21	4898 4919	19	0.7895	0.8947	FAM78B
aqc-miR535	hg38_ncbiRefSeq_XR_007088126.1	XR_007088126	173	-26.42	2 19	589 611	18	0.8889	0.8889	LOC101927896
aqc-miR535	hg38_ncbiRefSeq_NR_135643.2	NR_135643	168	-24.48	2 19	255 275	17	0.8824	0.8824	TMBIM1
aqc-miR535	hg38_ncbiRefSeq_XR_007096252.1	XR_007096252	169	-22.72	2 20	1464 1484	18	0.8333	0.8889	LOC105377644
aqc-miR535	hg38_ncbiRefSeq_XR_926568.4	XR_926568	173	-29.51	2 19	2046 2068	18	0.8333	0.9444	LOC105374966
aqc-miR535	hg38_ncbiRefSeq_XR_926569.4	XR_926569	173	-29.51	2 19	2001 2023	18	0.8333	0.9444	LOC105374966
aqc-miR535	hg38_ncbiRefSeq_XR_001745189.2	XR_001745189	170	-21.83	2 19	246 267	17	0.7647	0.9412	LOC107986790
aqc-miR535	hg38_ncbiRefSeq_NM_015884.4	NM_015884	178	-31.14	2 20	2331 2353	19	0.8421	0.9474	MBTPS2
aqc-miR535	hg38_ncbiRefSeq_XM_011536672.4	XM_011536672	168	-21.24	2 21	374 395	19	0.7368	0.8421	BRF1
aqc-miR535	hg38_ncbiRefSeq_XR_007064934.1	XR_007064934	169	-23.29	2 20	7604 7624	18	0.8333	0.8889	LOC124903618
aqc-miR535	hg38_ncbiRefSeq_NR_040023.1	NR_040023	169	-24.06	2 19	6365 6387	18	0.8333	0.8889	ERVK13-1
aqc-miR535	hg38_ncbiRefSeq_NM_000334.4	NM_000334	172	-24.97	2 21	1801 1822	19	0.7895	0.8421	SCN4A
aqc-miR535	hg38_ncbiRefSeq_XR_007066258.1	XR_007066258	180	-30	2 17	4006 4027	15	1	1	ZNF516
aqc-miR535	hg38_ncbiRefSeq_XM_047440479.1	XM_047440479	170	-23.22	2 19	807 828	17	0.8235	0.8824	ZNF343
aqc-miR535	hg38_ncbiRefSeq_XR_937796.3	XR_937796	171	-24.04	2 20	2273 2294	18	0.8333	0.8333	LOC105372836
atr-miR166b	hg38_ncbiRefSeq_NM_001804.3	NM_001804	174	-32.3	2 19	67 87	17	0.8235	0.9412	CDX1
atr-miR166b	hg38_ncbiRefSeq_XR_007062253.1	XR_007062253	168	-26.62	2 17	10902 10922	15	0.8667	0.9333	LOC107984257
atr-miR166b	hg38_ncbiRefSeq_XR_007062839.1	XR_007062839	171	-23.68	2 20	1383 1403	18	0.7778	0.8889	LOC124902734
atr-miR166b	hg38_ncbiRefSeq_NM_001401365.1	NM_001401365	170	-31.11	2 20	548 569	19	0.8421	0.8421	TTC7B
atr-miR166b	hg38_ncbiRefSeq_NM_199296.3	NM_199296	169	-29.5	2 20	112 131	18	0.7778	0.9444	ISM2
atr-miR166b	hg38_ncbiRefSeq_NM_182509.4	NM_182509	169	-29.5	2 20	603 622	18	0.7778	0.9444	ISM2
atr-miR166b	hg38_ncbiRefSeq_XR_007065281.1	XR_007065281	170	-28.25	2 20	2193 2214	19	0.8421	0.8421	CEP112
atr-miR166b	hg38_ncbiRefSeq_NR_037719.1	NR_037719	172	-36.7	2 17	1221 1241	15	0.8667	1	TMEM256-PLSCR3
atr-miR166b	hg38_ncbiRefSeq_XR_007065668.1	XR_007065668	172	-27.15	2 20	1381 1401	19	0.8947	0.8947	LOC124903953
atr-miR166b	hg38_ncbiRefSeq_XM_017028269.2	XM_017028269	171	-32.2	2 16	7009 7029	14	0.9286	1	HSF2BP
atr-miR166b	hg38_ncbiRefSeq_XR_007067780.1	XR_007067780	171	-32.2	2 16	8010 8030	14	0.9286	1	HSF2BP
atr-miR166b	hg38_ncbiRefSeq_XR_007067781.1	XR_007067781	171	-32.2	2 16	7442 7462	14	0.9286	1	HSF2BP
atr-miR166b	hg38_ncbiRefSeq_XR_007067782.1	XR_007067782	171	-32.2	2 16	4996 5016	14	0.9286	1	HSF2BP
gma-miR166u	hg38_ncbiRefSeq_NM_001804.3	NM_001804	174	-32.3	2 19	68 87	17	0.8235	0.9412	CDX1
gma-miR166u	hg38_ncbiRefSeq_XR_007062253.1	XR_007062253	168	-26.62	2 17	10903 10922	15	0.8667	0.9333	LOC107984257
gma-miR166u	hg38_ncbiRefSeq_XR_007062839.1	XR_007062839	170	-23	2 19	1384 1403	17	0.8235	0.8824	LOC124902734
gma-miR166u	hg38_ncbiRefSeq_NR_037719.1	NR_037719	172	-35.38	2 17	1222 1241	15	0.8667	1	TMEM256-PLSCR3
gma-miR166u	hg38_ncbiRefSeq_XM_017028269.2	XM_017028269	171	-31.6	2 16	7010 7029	14	0.9286	1	HSF2BP
gma-miR166u	hg38_ncbiRefSeq_XR_007067780.1	XR_007067780	171	-31.6	2 16	8011 8030	14	0.9286	1	HSF2BP
gma-miR166u	hg38_ncbiRefSeq_XR_007067781.1	XR_007067781	171	-31.6	2 16	7443 7462	14	0.9286	1	HSF2BP
gma-miR166u	hg38_ncbiRefSeq_XR_007067782.1	XR_007067782	171	-31.6	2 16	4997 5016	14	0.9286	1	HSF2BP
bdi-miR166e-3p	hg38_ncbiRefSeq_NM_001804.3	NM_001804	169	-32.42	2 18	66 86	16	0.8125	0.9375	CDX1
bdi-miR166e-3p	hg38_ncbiRefSeq_XM_005249584.4	XM_005249584	168	-26.69	2 19	4198 4217	17	0.8235	0.9412	ADCY1
bdi-miR166e-3p	hg38_ncbiRefSeq_NM_021116.4	NM_021116	168	-26.69	2 19	3903 3922	17	0.8235	0.9412	ADCY1
bdi-miR166e-3p	hg38_ncbiRefSeq_NM_004976.4	NM_004976	168	-27.78	2 18	1055 1076	17	0.8235	0.9412	KCNC1
bdi-miR166e-3p	hg38_ncbiRefSeq_NM_001042462.2	NM_001042462	171	-32.79	2 20	111 131	18	0.7778	0.8889	TRAPPC5
cas-miR166c-3p	hg38_ncbiRefSeq_NM_001364856.2	NM_001364856	168	-27	2 17	2985 3006	15	0.8	1	ASTN1
cas-miR166c-3p	hg38_ncbiRefSeq_NM_001058.4	NM_001058	168	-29.43	2 21	2301 2322	19	0.7895	0.7895	TACR1
cas-miR166c-3p	hg38_ncbiRefSeq_NM_001110199.3	NM_001110199	172	-40.34	2 21	1337 1358	19	0.7368	0.8947	SRRM3
cas-miR166c-3p	hg38_ncbiRefSeq_NM_001291831.2	NM_001291831	172	-40.34	2 21	1353 1374	19	0.7368	0.8947	SRRM3
cas-miR166c-3p	hg38_ncbiRefSeq_XR_007060373.1	XR_007060373	168	-32.42	2 21	1205 1226	19	0.7368	0.8421	LOC124901666
cas-miR166c-3p	hg38_ncbiRefSeq_NR_164719.1	NR_164719	168	-33.07	2 21	3193 3214	19	0.7368	0.8421	GIGYF1
cas-miR166c-3p	hg38_ncbiRefSeq_XM_047421755.1	XM_047421755	170	-37.61	2 21	568 588	19	0.7368	0.9474	WDR97
cas-miR166c-3p	hg38_ncbiRefSeq_XR_007061763.1	XR_007061763	170	-27.6	2 20	2226 2248	19	0.8421	0.8421	LOC105376267
cas-miR166c-3p	hg38_ncbiRefSeq_XR_001747513.2	XR_001747513	172	-27.78	2 21	5529 5550	19	0.7895	0.8421	LOC107984245
cas-miR166c-3p	hg38_ncbiRefSeq_XR_007062340.1	XR_007062340	172	-32.04	2 21	2401 2422	19	0.7895	0.8421	JAKMIP3-AS1
cas-miR166c-3p	hg38_ncbiRefSeq_XR_007063064.1	XR_007063064	176	-32.45	2 21	1356 1377	19	0.8421	0.8421	SMUG1
cas-miR166c-3p	hg38_ncbiRefSeq_XR_007063671.1	XR_007063671	172	-34.17	2 21	84 105	19	0.7368	0.8947	SPART
cas-miR166c-3p	hg38_ncbiRefSeq_XR_931786.1	XR_931786	175	-40.4	2 21	1695 1717	20	0.8	0.9	PLA2G4F
cas-miR166c-3p	hg38_ncbiRefSeq_NR_125408.2	NR_125408	171	-32.15	2 20	1005 1026	18	0.7222	0.9444	MYEF2
cas-miR166c-3p	hg38_ncbiRefSeq_NM_001374380.1	NM_001374380	170	-30.8	2 20	69 91	19	0.7895	0.8947	FAH
cas-miR166c-3p	hg38_ncbiRefSeq_NM_001207034.1	NM_001207034	170	-29.72	2 21	1328 1352	22	0.8182	0.8182	RNF40
cas-miR166c-3p	hg38_ncbiRefSeq_NR_170945.1	NR_170945	172	-28.21	2 21	2574 2595	19	0.7368	0.8947	SREBF1
cas-miR166c-3p	hg38_ncbiRefSeq_NR_170943.1	NR_170943	172	-28.21	2 21	2484 2505	19	0.7368	0.8947	SREBF1
cas-miR166c-3p	hg38_ncbiRefSeq_NR_040015.1	NR_040015	170	-29.59	2 20	25 48	20	0.8	0.85	WDR87BP
cas-miR166c-3p	hg38_ncbiRefSeq_NM_001318322.2	NM_001318322	168	-29.04	2 21	183 204	19	0.7368	0.8421	HSPA12B
cas-miR166c-3p	hg38_ncbiRefSeq_XM_017027635.2	XM_017027635	168	-29.04	2 21	1107 1128	19	0.7368	0.8421	HSPA12B
cas-miR166c-3p	hg38_ncbiRefSeq_XR_430330.2	XR_430330	175	-27.82	2 20	1227 1248	18	0.8333	0.8889	SLCO4A1-AS2
cas-miR166c-3p	hg38_ncbiRefSeq_XR_244126.5	XR_244126	175	-27.82	2 20	1366 1387	18	0.8333	0.8889	SLCO4A1-AS2
cas-miR166c-3p	hg38_ncbiRefSeq_NR_104260.1	NR_104260	168	-31.95	2 21	1648 1667	19	0.8421	0.8947	PRDM15
cas-miR166c-3p	hg38_ncbiRefSeq_NR_104257.2	NR_104257	168	-31.95	2 21	1663 1682	19	0.8421	0.8947	PRDM15
cas-miR166c-3p	hg38_ncbiRefSeq_NR_104258.2	NR_104258	168	-31.95	2 21	1543 1562	19	0.8421	0.8947	PRDM15
cas-miR166c-3p	hg38_ncbiRefSeq_NR_135464.2	NR_135464	168	-31.95	2 21	1651 1670	19	0.8421	0.8947	PRDM15
cas-miR166c-3p	hg38_ncbiRefSeq_XR_007067792.1	XR_007067792	168	-31.95	2 21	1715 1734	19	0.8421	0.8947	PRDM15
cas-miR166c-3p	hg38_ncbiRefSeq_NM_173050.5	NM_173050	169	-33.92	2 21	20 39	19	0.7895	0.8947	SCUBE1
aly-miR166a-3p	hg38_ncbiRefSeq_NM_001364856.2	NM_001364856	168	-27	2 17	2986 3006	15	0.8	1	ASTN1
aly-miR166a-3p	hg38_ncbiRefSeq_XR_007061763.1	XR_007061763	170	-27.6	2 20	2227 2248	19	0.8421	0.8421	LOC105376267
aly-miR166a-3p	hg38_ncbiRefSeq_XR_007063064.1	XR_007063064	171	-31.67	2 20	1357 1377	18	0.8333	0.8333	SMUG1
aly-miR166a-3p	hg38_ncbiRefSeq_XR_931786.1	XR_931786	170	-39.62	2 20	1696 1717	19	0.7895	0.8947	PLA2G4F
aly-miR166a-3p	hg38_ncbiRefSeq_NR_125408.2	NR_125408	171	-32.15	2 20	1006 1026	18	0.7222	0.9444	MYEF2
aly-miR166a-3p	hg38_ncbiRefSeq_NM_001374380.1	NM_001374380	170	-30.8	2 20	70 91	19	0.7895	0.8947	FAH
aly-miR166a-3p	hg38_ncbiRefSeq_NR_170945.1	NR_170945	170	-28.21	2 19	2575 2595	17	0.7647	0.9412	SREBF1
aly-miR166a-3p	hg38_ncbiRefSeq_NR_170943.1	NR_170943	170	-28.21	2 19	2485 2505	17	0.7647	0.9412	SREBF1
aly-miR166a-3p	hg38_ncbiRefSeq_NR_040015.1	NR_040015	170	-29.59	2 20	26 48	20	0.8	0.85	WDR87BP
aly-miR166a-3p	hg38_ncbiRefSeq_XR_430330.2	XR_430330	175	-25.82	2 20	1228 1248	18	0.8333	0.8889	SLCO4A1-AS2
aly-miR166a-3p	hg38_ncbiRefSeq_XR_244126.5	XR_244126	175	-25.82	2 20	1367 1387	18	0.8333	0.8889	SLCO4A1-AS2
csi-miR166a-3p	hg38_ncbiRefSeq_NM_001364856.2	NM_001364856	168	-27	2 17	2985 3006	15	0.8	1	ASTN1
csi-miR166a-3p	hg38_ncbiRefSeq_NM_001058.4	NM_001058	168	-29.43	2 21	2301 2322	19	0.7895	0.7895	TACR1
csi-miR166a-3p	hg38_ncbiRefSeq_NM_001110199.3	NM_001110199	172	-39.67	2 21	1337 1358	19	0.7368	0.8947	SRRM3
csi-miR166a-3p	hg38_ncbiRefSeq_NM_001291831.2	NM_001291831	172	-39.67	2 21	1353 1374	19	0.7368	0.8947	SRRM3
csi-miR166a-3p	hg38_ncbiRefSeq_XR_007060373.1	XR_007060373	168	-31.75	2 21	1205 1226	19	0.7368	0.8421	LOC124901666
csi-miR166a-3p	hg38_ncbiRefSeq_NR_164719.1	NR_164719	168	-31.79	2 21	3193 3214	19	0.7368	0.8421	GIGYF1
csi-miR166a-3p	hg38_ncbiRefSeq_XM_047421755.1	XM_047421755	170	-36.31	2 21	568 588	19	0.7368	0.9474	WDR97
csi-miR166a-3p	hg38_ncbiRefSeq_XR_007061763.1	XR_007061763	170	-27.6	2 20	2226 2248	19	0.8421	0.8421	LOC105376267
csi-miR166a-3p	hg38_ncbiRefSeq_XR_001747513.2	XR_001747513	172	-27.78	2 21	5529 5550	19	0.7895	0.8421	LOC107984245
csi-miR166a-3p	hg38_ncbiRefSeq_XR_007062340.1	XR_007062340	172	-32.04	2 21	2401 2422	19	0.7895	0.8421	JAKMIP3-AS1
csi-miR166a-3p	hg38_ncbiRefSeq_XR_007063064.1	XR_007063064	176	-32.54	2 21	1356 1377	19	0.8421	0.8421	SMUG1
csi-miR166a-3p	hg38_ncbiRefSeq_XR_007063671.1	XR_007063671	172	-34.17	2 21	84 105	19	0.7368	0.8947	SPART
csi-miR166a-3p	hg38_ncbiRefSeq_XR_931786.1	XR_931786	175	-40.49	2 21	1695 1717	20	0.8	0.9	PLA2G4F
csi-miR166a-3p	hg38_ncbiRefSeq_NR_125408.2	NR_125408	171	-32.15	2 20	1005 1026	18	0.7222	0.9444	MYEF2
csi-miR166a-3p	hg38_ncbiRefSeq_NM_001374380.1	NM_001374380	170	-30.8	2 20	69 91	19	0.7895	0.8947	FAH
csi-miR166a-3p	hg38_ncbiRefSeq_NM_001207034.1	NM_001207034	170	-29.81	2 21	1328 1352	22	0.8182	0.8182	RNF40
csi-miR166a-3p	hg38_ncbiRefSeq_NR_170945.1	NR_170945	172	-28.21	2 21	2574 2595	19	0.7368	0.8947	SREBF1
csi-miR166a-3p	hg38_ncbiRefSeq_NR_170943.1	NR_170943	172	-28.21	2 21	2484 2505	19	0.7368	0.8947	SREBF1
csi-miR166a-3p	hg38_ncbiRefSeq_NR_040015.1	NR_040015	170	-29.59	2 20	25 48	20	0.8	0.85	WDR87BP
csi-miR166a-3p	hg38_ncbiRefSeq_NM_001318322.2	NM_001318322	168	-29.04	2 21	183 204	19	0.7368	0.8421	HSPA12B
csi-miR166a-3p	hg38_ncbiRefSeq_XM_017027635.2	XM_017027635	168	-29.04	2 21	1107 1128	19	0.7368	0.8421	HSPA12B
csi-miR166a-3p	hg38_ncbiRefSeq_XR_430330.2	XR_430330	175	-27.91	2 20	1227 1248	18	0.8333	0.8889	SLCO4A1-AS2
csi-miR166a-3p	hg38_ncbiRefSeq_XR_244126.5	XR_244126	175	-27.91	2 20	1366 1387	18	0.8333	0.8889	SLCO4A1-AS2
csi-miR166a-3p	hg38_ncbiRefSeq_NR_104260.1	NR_104260	168	-32.04	2 21	1648 1667	19	0.8421	0.8947	PRDM15
csi-miR166a-3p	hg38_ncbiRefSeq_NR_104257.2	NR_104257	168	-32.04	2 21	1663 1682	19	0.8421	0.8947	PRDM15
csi-miR166a-3p	hg38_ncbiRefSeq_NR_104258.2	NR_104258	168	-32.04	2 21	1543 1562	19	0.8421	0.8947	PRDM15
csi-miR166a-3p	hg38_ncbiRefSeq_NR_135464.2	NR_135464	168	-32.04	2 21	1651 1670	19	0.8421	0.8947	PRDM15
csi-miR166a-3p	hg38_ncbiRefSeq_XR_007067792.1	XR_007067792	168	-32.04	2 21	1715 1734	19	0.8421	0.8947	PRDM15
csi-miR166a-3p	hg38_ncbiRefSeq_NM_173050.5	NM_173050	169	-35.11	2 21	20 39	19	0.7895	0.8947	SCUBE1
csi-miR166c-3p	hg38_ncbiRefSeq_NM_001364856.2	NM_001364856	168	-27	2 17	2987 3006	15	0.8	1	ASTN1
csi-miR166c-3p	hg38_ncbiRefSeq_XR_931786.1	XR_931786	168	-31.26	2 19	1699 1717	17	0.8235	0.9412	PLA2G4F
csi-miR166c-3p	hg38_ncbiRefSeq_NR_170945.1	NR_170945	170	-28.21	2 19	2576 2595	17	0.7647	0.9412	SREBF1
csi-miR166c-3p	hg38_ncbiRefSeq_NR_170943.1	NR_170943	170	-28.21	2 19	2486 2505	17	0.7647	0.9412	SREBF1
csi-miR166c-3p	hg38_ncbiRefSeq_XR_430330.2	XR_430330	173	-25.82	2 18	1229 1248	16	0.875	0.9375	SLCO4A1-AS2
csi-miR166c-3p	hg38_ncbiRefSeq_XR_244126.5	XR_244126	173	-25.82	2 18	1368 1387	16	0.875	0.9375	SLCO4A1-AS2
lja-miR166-3p	hg38_ncbiRefSeq_NR_158631.1	NR_158631	173	-19.27	2 22	217 240	20	0.8	0.8	INPP5B
lja-miR166-3p	hg38_ncbiRefSeq_NR_158628.1	NR_158628	173	-19.27	2 22	903 926	20	0.8	0.8	INPP5B
lja-miR166-3p	hg38_ncbiRefSeq_NR_158630.1	NR_158630	173	-19.27	2 22	704 727	20	0.8	0.8	INPP5B
lja-miR166-3p	hg38_ncbiRefSeq_XR_946643.3	XR_946643	173	-19.27	2 22	724 747	20	0.8	0.8	INPP5B
lja-miR166-3p	hg38_ncbiRefSeq_XR_007066141.1	XR_007066141	168	-23.94	2 19	175 197	17	0.8824	0.8824	LOC124904193
lja-miR166-3p	hg38_ncbiRefSeq_XR_007066876.1	XR_007066876	178	-30.12	2 23	250 273	21	0.7619	0.8571	LOC124904509
lja-miR166-3p	hg38_ncbiRefSeq_NM_022055.2	NM_022055	169	-23.24	2 21	9129 9156	23	0.8261	0.8261	KCNK12
lja-miR166-3p	hg38_ncbiRefSeq_NR_171194.1	NR_171194	168	-23.73	2 19	224 246	17	0.8824	0.8824	ALG1L1P
lja-miR166-3p	hg38_ncbiRefSeq_NM_001278683.1	NM_001278683	171	-17.05	2 20	2185 2208	18	0.7778	0.8889	AMOTL2
lja-miR166-3p	hg38_ncbiRefSeq_NR_104147.1	NR_104147	173	-22.49	2 23	253 277	22	0.7727	0.8182	MLF1-DT
lja-miR166-3p	hg38_ncbiRefSeq_NM_001102416.3	NM_001102416	169	-20.02	2 23	950 975	23	0.6957	0.8261	KNG1
lja-miR166-3p	hg38_ncbiRefSeq_NM_001394273.1	NM_001394273	173	-18.54	2 22	1353 1376	20	0.8	0.8	SORBS2
lja-miR166-3p	hg38_ncbiRefSeq_XM_047416060.1	XM_047416060	168	-31.34	2 22	784 812	25	0.68	0.8	RGS12
lja-miR166-3p	hg38_ncbiRefSeq_NM_001394156.1	NM_001394156	168	-31.34	2 22	281 309	25	0.68	0.8	RGS12
lja-miR166-3p	hg38_ncbiRefSeq_NR_144324.2	NR_144324	172	-17.38	2 23	3313 3335	21	0.7619	0.8571	DHX29
lja-miR166-3p	hg38_ncbiRefSeq_NR_144323.2	NR_144323	172	-17.38	2 23	3264 3286	21	0.7619	0.8571	DHX29
lja-miR166-3p	hg38_ncbiRefSeq_NR_144325.2	NR_144325	172	-17.38	2 23	3160 3182	21	0.7619	0.8571	DHX29
lja-miR166-3p	hg38_ncbiRefSeq_NR_109891.1	NR_109891	174	-26.75	2 23	5027 5050	21	0.7143	0.8571	LINC01847
lja-miR166-3p	hg38_ncbiRefSeq_XM_017010691.3	XM_017010691	170	-21.34	2 21	2632 2657	21	0.8095	0.8571	SHPRH
lja-miR166-3p	hg38_ncbiRefSeq_XR_007059286.1	XR_007059286	174	-24.7	2 23	1192 1215	21	0.7619	0.8095	RGL2
lja-miR166-3p	hg38_ncbiRefSeq_NM_001321868.2	NM_001321868	171	-22.75	2 22	2515 2537	20	0.8	0.85	HDAC9
lja-miR166-3p	hg38_ncbiRefSeq_XR_007060132.1	XR_007060132	171	-24.05	2 20	1637 1660	18	0.7778	0.8889	LMBR1
lja-miR166-3p	hg38_ncbiRefSeq_XR_007060133.1	XR_007060133	171	-24.05	2 20	1514 1537	18	0.7778	0.8889	LMBR1
lja-miR166-3p	hg38_ncbiRefSeq_NR_146958.2	NR_146958	171	-24.05	2 20	1359 1382	18	0.7778	0.8889	LMBR1
lja-miR166-3p	hg38_ncbiRefSeq_XR_928734.3	XR_928734	169	-23.77	2 22	658 681	20	0.75	0.8	LOC105375798
lja-miR166-3p	hg38_ncbiRefSeq_NR_110388.1	NR_110388	171	-24.46	2 23	103 124	21	0.8095	0.8095	LINC01186
lja-miR166-3p	hg38_ncbiRefSeq_NR_003716.3	NR_003716	174	-23.15	2 19	90 113	17	0.8235	0.9412	HOTAIR
lja-miR166-3p	hg38_ncbiRefSeq_NR_047518.1	NR_047518	174	-23.15	2 19	248 271	17	0.8235	0.9412	HOTAIR
lja-miR166-3p	hg38_ncbiRefSeq_NR_047517.1	NR_047517	174	-23.15	2 19	149 172	17	0.8235	0.9412	HOTAIR
lja-miR166-3p	hg38_ncbiRefSeq_XR_007063363.1	XR_007063363	168	-23.73	2 19	196 218	17	0.8824	0.8824	LOC124902961
lja-miR166-3p	hg38_ncbiRefSeq_NM_198849.3	NM_198849	173	-19.5	2 22	2654 2677	20	0.8	0.8	SIAH3
lja-miR166-3p	hg38_ncbiRefSeq_NR_102335.2	NR_102335	168	-23.73	2 19	156 178	17	0.8824	0.8824	WDR72
lja-miR166-3p	hg38_ncbiRefSeq_XM_005255243.5	XM_005255243	176	-29.24	2 18	59 83	17	0.9412	0.9412	ZNF500
cpa-miR166e	hg38_ncbiRefSeq_NR_034126.1	NR_034126	168	-28.47	2 17	905 923	15	0.8	1	LINC01160
cpa-miR166e	hg38_ncbiRefSeq_NM_001252100.2	NM_001252100	172	-32.17	2 17	2268 2286	15	0.8667	1	KIF21B
cpa-miR166e	hg38_ncbiRefSeq_NM_001252102.2	NM_001252102	172	-32.17	2 17	1694 1712	15	0.8667	1	KIF21B
cpa-miR166e	hg38_ncbiRefSeq_XR_007068563.1	XR_007068563	173	-29	2 18	824 842	16	0.875	0.9375	LRPPRC
cpa-miR166e	hg38_ncbiRefSeq_XM_017003813.3	XM_017003813	175	-28.17	2 16	303 321	14	1	1	STK39
cpa-miR166e	hg38_ncbiRefSeq_XM_047443077.1	XM_047443077	169	-33.05	2 18	42 60	16	0.8125	0.9375	SP140
cpa-miR166e	hg38_ncbiRefSeq_NM_001288623.2	NM_001288623	169	-26.09	2 18	5137 5155	16	0.8125	0.9375	ICA1L
cpa-miR166e	hg38_ncbiRefSeq_XM_017003409.2	XM_017003409	169	-27	2 18	92 110	16	0.8125	0.9375	OTOS
cpa-miR166e	hg38_ncbiRefSeq_XR_001740433.3	XR_001740433	168	-25.1	2 17	84062 84080	15	0.8667	0.9333	LOC107986015
cpa-miR166e	hg38_ncbiRefSeq_XR_007095935.1	XR_007095935	168	-25.1	2 17	84004 84022	15	0.8667	0.9333	LOC107986015
cpa-miR166e	hg38_ncbiRefSeq_NM_001242314.2	NM_001242314	168	-24.62	2 17	3440 3458	15	0.8667	0.9333	MAP3K13
cpa-miR166e	hg38_ncbiRefSeq_XM_047423393.1	XM_047423393	173	-27.93	2 18	7999 8017	16	0.875	0.9375	SNX30
cpa-miR166e	hg38_ncbiRefSeq_XR_001746957.2	XR_001746957	169	-27.55	2 18	564 582	16	0.875	0.875	LOC107987134
cpa-miR166e	hg38_ncbiRefSeq_NM_198270.4	NM_198270	168	-28.2	2 17	1801 1819	15	0.8667	0.9333	NHS
cpa-miR166e	hg38_ncbiRefSeq_XM_047441956.1	XM_047441956	168	-25.49	2 18	266 285	17	0.8824	0.8824	CENPI
cpa-miR166e	hg38_ncbiRefSeq_NM_001367873.1	NM_001367873	169	-24.52	2 18	4285 4303	16	0.875	0.875	SOX6
cpa-miR166e	hg38_ncbiRefSeq_XM_017017453.2	XM_017017453	169	-33.73	2 18	89 107	16	0.8125	0.9375	TRIM29
cpa-miR166e	hg38_ncbiRefSeq_XR_007062935.1	XR_007062935	169	-28.45	2 18	8032 8050	16	0.875	0.875	LOC124902781
cpa-miR166e	hg38_ncbiRefSeq_XM_047432119.1	XM_047432119	168	-31.3	2 17	2273 2291	15	0.8	1	ABHD2
cpa-miR166e	hg38_ncbiRefSeq_XM_017022055.2	XM_017022055	169	-28.71	2 18	1304 1322	16	0.8125	0.9375	GABRA5
cpa-miR166e	hg38_ncbiRefSeq_NM_001320917.2	NM_001320917	169	-23.1	2 18	698 716	16	0.875	0.875	CHRM5
cpa-miR166e	hg38_ncbiRefSeq_NR_147784.1	NR_147784	169	-27	2 18	4154 4172	16	0.8125	0.9375	ABCC6
cpa-miR166e	hg38_ncbiRefSeq_NM_001330569.2	NM_001330569	168	-27.65	2 18	246 265	17	0.8824	0.8824	USB1
cpa-miR166e	hg38_ncbiRefSeq_NM_001204911.2	NM_001204911	168	-27.65	2 18	1480 1499	17	0.8824	0.8824	USB1
cpa-miR166e	hg38_ncbiRefSeq_XR_007065717.1	XR_007065717	168	-24.63	2 17	282 300	15	0.8667	0.9333	LOC107985036
cpa-miR166e	hg38_ncbiRefSeq_XR_007065842.1	XR_007065842	177	-32.33	2 18	41 59	16	0.875	1	LOC124904026
cpa-miR166e	hg38_ncbiRefSeq_NR_002798.2	NR_002798	169	-28.77	2 18	526 544	16	0.875	0.875	NAPSB
cpa-miR166e	hg38_ncbiRefSeq_NM_001304797.2	NM_001304797	168	-29.1	2 17	2583 2601	15	0.8	1	CCDC134
ata-miR9863a-3p	hg38_ncbiRefSeq_NM_001317123.2	NM_001317123	168	-16.67	2 21	4058 4079	19	0.7368	0.8421	AGO1
ata-miR9863a-3p	hg38_ncbiRefSeq_NM_001317122.2	NM_001317122	168	-16.67	2 21	3956 3977	19	0.7368	0.8421	AGO1
ata-miR9863a-3p	hg38_ncbiRefSeq_NR_110682.1	NR_110682	168	-18.02	2 21	1700 1721	19	0.7895	0.7895	PKN2-AS1
ata-miR9863a-3p	hg38_ncbiRefSeq_XM_011510025.3	XM_011510025	168	-24.67	2 21	3959 3980	19	0.7368	0.8421	SNX27
ata-miR9863a-3p	hg38_ncbiRefSeq_XM_017002417.2	XM_017002417	168	-24.67	2 21	4775 4796	19	0.7368	0.8421	SNX27
ata-miR9863a-3p	hg38_ncbiRefSeq_XR_001737683.2	XR_001737683	174	-20.4	2 21	114 139	23	0.8261	0.8261	LOC107985521
ata-miR9863a-3p	hg38_ncbiRefSeq_XM_047449129.1	XM_047449129	169	-19.78	2 20	21 41	18	0.8333	0.8889	HIPK1
ata-miR9863a-3p	hg38_ncbiRefSeq_XR_007066545.1	XR_007066545	168	-23.33	2 17	10209 10230	15	0.8667	0.9333	LOC112268272
ata-miR9863a-3p	hg38_ncbiRefSeq_XR_922309.3	XR_922309	174	-19.82	2 20	11 34	20	0.85	0.85	LOC105371631
ata-miR9863a-3p	hg38_ncbiRefSeq_XR_007066747.1	XR_007066747	171	-21.22	2 21	3669 3691	20	0.8	0.85	LOC105371632
ata-miR9863a-3p	hg38_ncbiRefSeq_NR_034151.1	NR_034151	170	-24.03	2 20	486 509	20	0.75	0.9	BTG2-DT
ata-miR9863a-3p	hg38_ncbiRefSeq_NR_149312.1	NR_149312	171	-18.58	2 20	777 798	18	0.7778	0.8889	RAB4A-AS1
ata-miR9863a-3p	hg38_ncbiRefSeq_XM_047444592.1	XM_047444592	168	-17.02	2 17	1988 2009	15	0.8667	0.9333	ITSN2
ata-miR9863a-3p	hg38_ncbiRefSeq_NM_206876.2	NM_206876	179	-23.03	2 20	3571 3592	18	0.8333	0.9444	PPP1CB
ata-miR9863a-3p	hg38_ncbiRefSeq_NM_001319100.2	NM_001319100	168	-18.64	2 21	1419 1440	19	0.7368	0.8421	CEP68
ata-miR9863a-3p	hg38_ncbiRefSeq_NM_144582.3	NM_144582	170	-21.04	2 19	1287 1308	17	0.8235	0.8824	TEX261
ata-miR9863a-3p	hg38_ncbiRefSeq_NM_003468.4	NM_003468	173	-22.98	2 18	2934 2955	16	0.875	0.9375	FZD5
ata-miR9863a-3p	hg38_ncbiRefSeq_NM_080424.4	NM_080424	168	-18.09	2 21	2381 2402	19	0.7368	0.8421	SP110
ata-miR9863a-3p	hg38_ncbiRefSeq_XR_007088143.1	XR_007088143	168	-22.03	2 21	4894 4915	19	0.7368	0.8421	LOC124906127
ata-miR9863a-3p	hg38_ncbiRefSeq_XR_007095664.1	XR_007095664	170	-21.44	2 21	8786 8806	19	0.8421	0.8421	SUMF1
ata-miR9863a-3p	hg38_ncbiRefSeq_XM_047448581.1	XM_047448581	169	-24.4	2 18	2707 2728	16	0.8125	0.9375	ZKSCAN7
ata-miR9863a-3p	hg38_ncbiRefSeq_XM_047447401.1	XM_047447401	170	-20.66	2 20	92 115	20	0.8	0.85	LRRC58
ata-miR9863a-3p	hg38_ncbiRefSeq_NM_001134657.1	NM_001134657	168	-20.03	2 19	446 466	17	0.8824	0.8824	PRR23C
ata-miR9863a-3p	hg38_ncbiRefSeq_XM_005263321.4	XM_005263321	169	-17.58	2 20	2904 2924	18	0.8333	0.8889	UNC5C
ata-miR9863a-3p	hg38_ncbiRefSeq_XM_017007786.3	XM_017007786	168	-19.06	2 20	8909 8928	18	0.8333	0.8889	SCFD2
ata-miR9863a-3p	hg38_ncbiRefSeq_XM_047449646.1	XM_047449646	168	-19.06	2 20	7650 7669	18	0.8333	0.8889	SCFD2
ata-miR9863a-3p	hg38_ncbiRefSeq_XM_017007787.3	XM_017007787	168	-19.06	2 20	7188 7207	18	0.8333	0.8889	SCFD2
ata-miR9863a-3p	hg38_ncbiRefSeq_NM_018243.4	NM_018243	170	-16.04	2 20	3350 3372	19	0.8421	0.8421	SEPTIN11
ata-miR9863a-3p	hg38_ncbiRefSeq_NM_183375.5	NM_183375	169	-22.49	2 21	385 406	20	0.85	0.85	PRSS48
ata-miR9863a-3p	hg38_ncbiRefSeq_XM_011543095.4	XM_011543095	169	-23.53	2 19	3354 3377	19	0.8421	0.8421	CWC27
ata-miR9863a-3p	hg38_ncbiRefSeq_XM_024446236.2	XM_024446236	175	-21.36	2 20	1588 1609	18	0.7778	0.9444	SLF1
ata-miR9863a-3p	hg38_ncbiRefSeq_NM_001287740.2	NM_001287740	170	-17.46	2 21	1077 1097	19	0.8421	0.8421	STK32A
ata-miR9863a-3p	hg38_ncbiRefSeq_NM_001112724.2	NM_001112724	170	-17.46	2 21	1530 1550	19	0.8421	0.8421	STK32A
ata-miR9863a-3p	hg38_ncbiRefSeq_NM_024577.4	NM_024577	168	-21.35	2 21	7600 7621	19	0.7895	0.7895	SH3TC2
ata-miR9863a-3p	hg38_ncbiRefSeq_XM_047417021.1	XM_047417021	168	-21.82	2 21	2929 2950	19	0.7368	0.8421	WWC1
ata-miR9863a-3p	hg38_ncbiRefSeq_XR_007058881.1	XR_007058881	175	-23.83	2 20	422 443	18	0.8333	0.8889	LOC124901034
ata-miR9863a-3p	hg38_ncbiRefSeq_XM_047417984.1	XM_047417984	175	-21.32	2 21	1164 1186	20	0.85	0.85	LOC124901030
ata-miR9863a-3p	hg38_ncbiRefSeq_NR_039665.1	NR_039665	174	-22.93	2 20	15 37	19	0.7895	0.9474	MIR4460
ata-miR9863a-3p	hg38_ncbiRefSeq_XR_926258.4	XR_926258	168	-22.64	2 17	498 519	15	0.8667	0.9333	CLIC5
ata-miR9863a-3p	hg38_ncbiRefSeq_XM_047418989.1	XM_047418989	176	-21.49	2 21	2565 2586	19	0.7895	0.8947	PRIM2
ata-miR9863a-3p	hg38_ncbiRefSeq_NM_001563.4	NM_001563	172	-25.38	2 17	38 59	15	0.8667	1	IMPG1
ata-miR9863a-3p	hg38_ncbiRefSeq_XM_047418768.1	XM_047418768	168	-18.45	2 21	112 133	19	0.7895	0.7895	PSMG4
ata-miR9863a-3p	hg38_ncbiRefSeq_NM_001135750.2	NM_001135750	168	-18.45	2 21	4000 4021	19	0.7895	0.7895	PSMG4
ata-miR9863a-3p	hg38_ncbiRefSeq_XR_007059752.1	XR_007059752	172	-21.25	2 21	15881 15902	19	0.7895	0.8421	LOC124900216
ata-miR9863a-3p	hg38_ncbiRefSeq_XM_011515134.3	XM_011515134	171	-20.36	2 21	750 772	20	0.8	0.85	ABCA13
ata-miR9863a-3p	hg38_ncbiRefSeq_XR_001745121.2	XR_001745121	170	-20.78	2 20	615 637	19	0.7895	0.8947	LOC107986777
ata-miR9863a-3p	hg38_ncbiRefSeq_XR_001745127.2	XR_001745127	170	-20.78	2 20	625 647	19	0.7895	0.8947	LOC107986777
ata-miR9863a-3p	hg38_ncbiRefSeq_XR_001745122.2	XR_001745122	170	-20.78	2 20	486 508	19	0.7895	0.8947	LOC107986777
ata-miR9863a-3p	hg38_ncbiRefSeq_XR_001745128.2	XR_001745128	170	-20.78	2 20	3423 3445	19	0.7895	0.8947	LOC107986777
ata-miR9863a-3p	hg38_ncbiRefSeq_XM_011515592.4	XM_011515592	168	-20.6	2 17	2447 2468	15	0.8667	0.9333	PLEKHA8
ata-miR9863a-3p	hg38_ncbiRefSeq_XM_047420100.1	XM_047420100	173	-24.24	2 18	1220 1241	16	0.875	0.9375	LSM5
ata-miR9863a-3p	hg38_ncbiRefSeq_NR_024466.2	NR_024466	173	-24.24	2 18	1806 1827	16	0.875	0.9375	LSM5
ata-miR9863a-3p	hg38_ncbiRefSeq_NM_005222.4	NM_005222	172	-16.89	2 21	250 271	19	0.7895	0.8421	DLX6
ata-miR9863a-3p	hg38_ncbiRefSeq_XM_047420710.1	XM_047420710	168	-25.1	2 17	1229 1250	15	0.8	1	TMEM168
ata-miR9863a-3p	hg38_ncbiRefSeq_NR_109840.2	NR_109840	168	-25.1	2 17	2429 2450	15	0.8	1	TMEM168
ata-miR9863a-3p	hg38_ncbiRefSeq_NR_027423.2	NR_027423	168	-17.96	2 21	4152 4173	19	0.7368	0.8421	FAM66B
ata-miR9863a-3p	hg38_ncbiRefSeq_NM_024940.8	NM_024940	169	-17.67	2 20	3996 4016	18	0.8333	0.8889	DOCK5
ata-miR9863a-3p	hg38_ncbiRefSeq_XM_006716484.3	XM_006716484	171	-21.09	2 21	2535 2557	20	0.8	0.85	MTFR1
ata-miR9863a-3p	hg38_ncbiRefSeq_XR_929062.4	XR_929062	171	-18.57	2 20	842 863	18	0.7778	0.8889	LOC102724858
ata-miR9863a-3p	hg38_ncbiRefSeq_XR_007060967.1	XR_007060967	171	-18.57	2 20	4749 4770	18	0.7778	0.8889	LOC102724858
ata-miR9863a-3p	hg38_ncbiRefSeq_XM_047422416.1	XM_047422416	171	-22.89	2 21	207 229	20	0.8	0.85	CHMP7
ata-miR9863a-3p	hg38_ncbiRefSeq_NM_152272.5	NM_152272	171	-22.89	2 21	196 218	20	0.8	0.85	CHMP7
ata-miR9863a-3p	hg38_ncbiRefSeq_XM_011544672.3	XM_011544672	169	-17.93	2 20	744 764	18	0.8333	0.8889	PLPP5
ata-miR9863a-3p	hg38_ncbiRefSeq_NR_148893.2	NR_148893	169	-17.93	2 20	1691 1711	18	0.8333	0.8889	PLPP5
ata-miR9863a-3p	hg38_ncbiRefSeq_NM_001025357.3	NM_001025357	170	-19.86	2 21	1084 1104	19	0.8421	0.8421	AARD
ata-miR9863a-3p	hg38_ncbiRefSeq_XR_001746828.2	XR_001746828	169	-25.44	2 19	324 346	18	0.7778	0.9444	LOC105379829
ata-miR9863a-3p	hg38_ncbiRefSeq_XM_047424270.1	XM_047424270	169	-19.42	2 18	5649 5670	16	0.875	0.875	PTBP3
ata-miR9863a-3p	hg38_ncbiRefSeq_NM_001244897.2	NM_001244897	169	-19.42	2 18	1970 1991	16	0.875	0.875	PTBP3
ata-miR9863a-3p	hg38_ncbiRefSeq_XR_007061659.1	XR_007061659	172	-13.78	2 21	13077 13098	19	0.7895	0.8421	LINC02937
ata-miR9863a-3p	hg38_ncbiRefSeq_XM_024447378.2	XM_024447378	170	-18.48	2 21	1057 1081	22	0.8182	0.8182	SPTLC1
ata-miR9863a-3p	hg38_ncbiRefSeq_NM_001281303.2	NM_001281303	170	-18.48	2 21	905 929	22	0.8182	0.8182	SPTLC1
ata-miR9863a-3p	hg38_ncbiRefSeq_NM_017848.6	NM_017848	168	-20.85	2 21	2307 2328	19	0.7368	0.8421	FAM120C
ata-miR9863a-3p	hg38_ncbiRefSeq_NM_001300788.2	NM_001300788	168	-20.85	2 21	2498 2519	19	0.7368	0.8421	FAM120C
ata-miR9863a-3p	hg38_ncbiRefSeq_XR_007068381.1	XR_007068381	172	-22.4	2 17	257 278	15	0.9333	0.9333	LOC107985677
ata-miR9863a-3p	hg38_ncbiRefSeq_NM_015419.4	NM_015419	168	-21.73	2 21	800 819	19	0.8421	0.8947	MXRA5
ata-miR9863a-3p	hg38_ncbiRefSeq_NM_001282535.2	NM_001282535	170	-20.91	2 21	1847 1867	19	0.7895	0.8947	PNMA3
ata-miR9863a-3p	hg38_ncbiRefSeq_NM_013364.6	NM_013364	170	-20.91	2 21	1944 1964	19	0.7895	0.8947	PNMA3
ata-miR9863a-3p	hg38_ncbiRefSeq_NM_032882.6	NM_032882	170	-20.91	2 21	686 706	19	0.7895	0.8947	PNMA6A
ata-miR9863a-3p	hg38_ncbiRefSeq_NM_001354980.2	NM_001354980	170	-20.91	2 21	1187 1207	19	0.7895	0.8947	PNMA6F
ata-miR9863a-3p	hg38_ncbiRefSeq_NM_001351294.2	NM_001351294	174	-23.43	2 21	1196 1216	19	0.7895	0.9474	PNMA6E
ata-miR9863a-3p	hg38_ncbiRefSeq_NM_001346516.2	NM_001346516	171	-18.35	2 21	3885 3907	20	0.8	0.85	LCOR
ata-miR9863a-3p	hg38_ncbiRefSeq_NM_001365871.1	NM_001365871	174	-23.45	2 21	701 724	21	0.8095	0.9048	TIMM23B
ata-miR9863a-3p	hg38_ncbiRefSeq_XR_007062184.1	XR_007062184	170	-18.1	2 21	442 462	19	0.8421	0.8421	LOC105378356
ata-miR9863a-3p	hg38_ncbiRefSeq_NM_024875.5	NM_024875	172	-20.99	2 21	1694 1715	19	0.7895	0.8421	SYNPO2L
ata-miR9863a-3p	hg38_ncbiRefSeq_XM_047427564.1	XM_047427564	169	-20.1	2 20	1334 1357	20	0.85	0.85	ZNF202
ata-miR9863a-3p	hg38_ncbiRefSeq_NM_001004751.3	NM_001004751	171	-26.67	2 21	210 232	20	0.75	0.9	OR51D1
ata-miR9863a-3p	hg38_ncbiRefSeq_NM_005504.7	NM_005504	172	-24.64	2 21	4349 4370	19	0.7368	0.8947	BCAT1
ata-miR9863a-3p	hg38_ncbiRefSeq_XM_047429278.1	XM_047429278	172	-24.64	2 21	1601 1622	19	0.7368	0.8947	BCAT1
ata-miR9863a-3p	hg38_ncbiRefSeq_XR_007063108.1	XR_007063108	172	-24.64	2 21	3417 3438	19	0.7368	0.8947	BCAT1
ata-miR9863a-3p	hg38_ncbiRefSeq_XR_007063110.1	XR_007063110	172	-24.64	2 21	3306 3327	19	0.7368	0.8947	BCAT1
ata-miR9863a-3p	hg38_ncbiRefSeq_XR_007063384.1	XR_007063384	171	-24.45	2 21	12017 12040	21	0.8095	0.8095	LOC105369863
ata-miR9863a-3p	hg38_ncbiRefSeq_XR_007063385.1	XR_007063385	171	-24.45	2 21	8586 8609	21	0.8095	0.8095	LOC105369863
ata-miR9863a-3p	hg38_ncbiRefSeq_NR_170332.1	NR_170332	170	-15.66	2 19	1474 1495	17	0.8235	0.8824	C12orf42
ata-miR9863a-3p	hg38_ncbiRefSeq_NR_103526.2	NR_103526	170	-15.66	2 19	1595 1616	17	0.8235	0.8824	C12orf42
ata-miR9863a-3p	hg38_ncbiRefSeq_NM_001759.4	NM_001759	169	-19.99	2 19	2552 2574	18	0.8333	0.8889	CCND2
ata-miR9863a-3p	hg38_ncbiRefSeq_XR_007063109.1	XR_007063109	172	-24.64	2 21	3502 3523	19	0.7368	0.8947	BCAT1
ata-miR9863a-3p	hg38_ncbiRefSeq_XR_001748835.3	XR_001748835	172	-24.64	2 21	3363 3384	19	0.7368	0.8947	BCAT1
ata-miR9863a-3p	hg38_ncbiRefSeq_XM_047430490.1	XM_047430490	169	-18.76	2 18	16387 16408	16	0.875	0.875	RFC3
ata-miR9863a-3p	hg38_ncbiRefSeq_XM_047430489.1	XM_047430489	169	-18.76	2 18	33272 33293	16	0.875	0.875	RFC3
ata-miR9863a-3p	hg38_ncbiRefSeq_XM_017020680.3	XM_017020680	169	-18.76	2 18	35122 35143	16	0.875	0.875	RFC3
ata-miR9863a-3p	hg38_ncbiRefSeq_NR_033829.1	NR_033829	170	-19.16	2 19	869 890	17	0.8235	0.8824	MIR4500HG
ata-miR9863a-3p	hg38_ncbiRefSeq_NM_138444.4	NM_138444	175	-21.44	2 20	2616 2637	18	0.8333	0.8889	KCTD12
ata-miR9863a-3p	hg38_ncbiRefSeq_XM_024449753.2	XM_024449753	171	-20.13	2 20	5461 5482	18	0.8333	0.8333	NRXN3
ata-miR9863a-3p	hg38_ncbiRefSeq_XR_007063998.1	XR_007063998	184	-26.09	2 21	5718 5739	19	0.8421	0.9474	RALGAPA1
ata-miR9863a-3p	hg38_ncbiRefSeq_NM_001346146.2	NM_001346146	169	-22.51	2 19	15778 15800	18	0.8333	0.8889	FLRT2
ata-miR9863a-3p	hg38_ncbiRefSeq_NR_038935.1	NR_038935	175	-23.9	2 20	827 848	18	0.8333	0.8889	MIA2-AS1
ata-miR9863a-3p	hg38_ncbiRefSeq_XM_047432391.1	XM_047432391	172	-19.34	2 21	3281 3302	19	0.7895	0.8421	TUBGCP4
ata-miR9863a-3p	hg38_ncbiRefSeq_XR_007064661.1	XR_007064661	169	-18.18	2 18	3825 3846	16	0.875	0.875	LOC105370841
ata-miR9863a-3p	hg38_ncbiRefSeq_XR_001751772.2	XR_001751772	169	-18.18	2 18	3589 3610	16	0.875	0.875	LOC105370841
ata-miR9863a-3p	hg38_ncbiRefSeq_XM_047433075.1	XM_047433075	180	-22.41	2 21	2281 2302	19	0.8421	0.8947	PEAK1
ata-miR9863a-3p	hg38_ncbiRefSeq_NM_024652.6	NM_024652	168	-15.39	2 21	3820 3841	19	0.7895	0.7895	LRRK1
ata-miR9863a-3p	hg38_ncbiRefSeq_XR_932103.4	XR_932103	169	-23.37	2 20	6599 6623	21	0.8095	0.8571	LOC105370765
ata-miR9863a-3p	hg38_ncbiRefSeq_XR_001751546.2	XR_001751546	172	-18.15	2 21	4068 4089	19	0.7895	0.8421	LOC101928499
ata-miR9863a-3p	hg38_ncbiRefSeq_XR_932264.3	XR_932264	172	-18.15	2 21	4072 4093	19	0.7895	0.8421	LOC101928499
ata-miR9863a-3p	hg38_ncbiRefSeq_XR_932266.3	XR_932266	172	-18.15	2 21	4671 4692	19	0.7895	0.8421	LOC101928499
ata-miR9863a-3p	hg38_ncbiRefSeq_XR_932265.3	XR_932265	172	-18.15	2 21	4408 4429	19	0.7895	0.8421	LOC101928499
ata-miR9863a-3p	hg38_ncbiRefSeq_XR_007064640.1	XR_007064640	172	-18.15	2 21	1447 1468	19	0.7895	0.8421	LOC101928499
ata-miR9863a-3p	hg38_ncbiRefSeq_NM_000761.5	NM_000761	170	-24.74	2 21	1458 1481	21	0.7619	0.9048	CYP1A2
ata-miR9863a-3p	hg38_ncbiRefSeq_NR_148019.2	NR_148019	168	-20.03	2 20	3461 3482	19	0.8421	0.8947	LINS1
ata-miR9863a-3p	hg38_ncbiRefSeq_NR_148017.2	NR_148017	168	-20.03	2 20	2178 2199	19	0.8421	0.8947	LINS1
ata-miR9863a-3p	hg38_ncbiRefSeq_NR_148018.2	NR_148018	168	-20.03	2 20	2166 2187	19	0.8421	0.8947	LINS1
ata-miR9863a-3p	hg38_ncbiRefSeq_XR_007064471.1	XR_007064471	168	-20.03	2 20	2324 2345	19	0.8421	0.8947	LINS1
ata-miR9863a-3p	hg38_ncbiRefSeq_XM_017023173.2	XM_017023173	170	-17.71	2 19	2898 2919	17	0.8235	0.8824	GRIN2A
ata-miR9863a-3p	hg38_ncbiRefSeq_XM_017023172.2	XM_017023172	170	-17.71	2 19	2692 2713	17	0.8235	0.8824	GRIN2A
ata-miR9863a-3p	hg38_ncbiRefSeq_NM_020655.4	NM_020655	169	-21.3	2 19	1152 1174	18	0.8333	0.8889	JPH3
ata-miR9863a-3p	hg38_ncbiRefSeq_NR_024456.1	NR_024456	169	-23.1	2 21	1274 1295	20	0.85	0.85	LOC100190986
ata-miR9863a-3p	hg38_ncbiRefSeq_NM_001143685.2	NM_001143685	171	-17.88	2 20	15 36	18	0.7778	0.8889	CES5A
ata-miR9863a-3p	hg38_ncbiRefSeq_XM_047434925.1	XM_047434925	168	-19.92	2 20	3026 3045	18	0.8333	0.8889	SDR42E1
ata-miR9863a-3p	hg38_ncbiRefSeq_NR_148340.2	NR_148340	171	-23.47	2 21	1320 1345	23	0.7826	0.7826	CDC27
ata-miR9863a-3p	hg38_ncbiRefSeq_NM_001284499.1	NM_001284499	170	-23.01	2 19	3758 3779	17	0.7647	0.9412	SLC43A2
ata-miR9863a-3p	hg38_ncbiRefSeq_NM_001394677.1	NM_001394677	170	-20.67	2 20	729 751	19	0.7895	0.8947	CYTH1
ata-miR9863a-3p	hg38_ncbiRefSeq_NM_001394677.1	NM_001394677	170	-20.67	2 20	800 822	19	0.7895	0.8947	CYTH1
ata-miR9863a-3p	hg38_ncbiRefSeq_XM_011523774.3	XM_011523774	171	-21.06	2 20	216 237	18	0.7778	0.8889	SMG6
ata-miR9863a-3p	hg38_ncbiRefSeq_NM_032595.5	NM_032595	169	-22.24	2 19	434 456	18	0.8333	0.8889	PPP1R9B
ata-miR9863a-3p	hg38_ncbiRefSeq_NM_016070.4	NM_016070	178	-23.35	2 21	104 124	19	0.8421	0.9474	MRPS23
ata-miR9863a-3p	hg38_ncbiRefSeq_XR_007066278.1	XR_007066278	169	-19.33	2 20	682 702	18	0.8333	0.8889	LOC124904243
ata-miR9863a-3p	hg38_ncbiRefSeq_NM_006965.4	NM_006965	170	-24.52	2 21	3747 3767	19	0.8421	0.8421	ZNF24
ata-miR9863a-3p	hg38_ncbiRefSeq_NM_001308123.2	NM_001308123	170	-24.52	2 21	5575 5595	19	0.8421	0.8421	ZNF24
ata-miR9863a-3p	hg38_ncbiRefSeq_NM_015879.3	NM_015879	179	-18.78	2 20	3829 3850	18	0.8889	0.8889	ST8SIA3
ata-miR9863a-3p	hg38_ncbiRefSeq_XM_011526708.4	XM_011526708	168	-15.13	2 21	1647 1668	19	0.7895	0.7895	LSM14A
ata-miR9863a-3p	hg38_ncbiRefSeq_XM_011527227.3	XM_011527227	168	-19.54	2 21	1665 1686	19	0.6842	0.8947	SBK2
ata-miR9863a-3p	hg38_ncbiRefSeq_NM_001370096.2	NM_001370096	168	-19.54	2 21	1059 1080	19	0.6842	0.8947	SBK2
ata-miR9863a-3p	hg38_ncbiRefSeq_XR_007067463.1	XR_007067463	171	-21.08	2 21	12001 12023	20	0.8	0.85	TASP1
ata-miR9863a-3p	hg38_ncbiRefSeq_NM_004798.4	NM_004798	178	-25.06	2 21	3510 3534	22	0.8636	0.8636	KIF3B
ata-miR9863a-3p	hg38_ncbiRefSeq_NM_001186.4	NM_001186	171	-20.95	2 21	2588 2610	20	0.8	0.85	BACH1
ata-miR9863a-3p	hg38_ncbiRefSeq_XR_001755577.2	XR_001755577	170	-17.23	2 21	5955 5975	19	0.7895	0.8947	LOC105373053
ata-miR9863a-3p	hg38_ncbiRefSeq_NM_001346222.1	NM_001346222	169	-19.3	2 20	1974 1994	18	0.7778	0.9444	IL2RB
ata-miR9863a-3p	hg38_ncbiRefSeq_XR_002959205.2	XR_002959205	172	-17.85	2 21	3577 3598	19	0.7895	0.8421	LOC112268407
mes-miR535d	hg38_ncbiRefSeq_XM_024447090.2	XM_024447090	174	-26.38	2 20	3351 3372	19	0.8421	0.8947	MARK1
mes-miR535d	hg38_ncbiRefSeq_XR_002959456.2	XR_002959456	169	-27.47	2 20	653 675	20	0.85	0.85	LOC112268432
mes-miR535d	hg38_ncbiRefSeq_NR_026776.1	NR_026776	171	-28.48	2 20	15 35	18	0.7778	0.8889	LARRPM
mes-miR535d	hg38_ncbiRefSeq_NR_003275.2	NR_003275	173	-27.63	2 20	959 978	18	0.8889	0.8889	LOC392196
mes-miR535d	hg38_ncbiRefSeq_XM_047442344.1	XM_047442344	169	-24.89	2 18	184 204	16	0.875	0.875	BCORL1
mes-miR535d	hg38_ncbiRefSeq_NM_001012980.2	NM_001012980	179	-27.96	2 20	4 24	18	0.8333	0.9444	SATL1
mes-miR535d	hg38_ncbiRefSeq_XM_005273823.5	XM_005273823	170	-24.32	2 20	1190 1211	19	0.7895	0.8947	MRPL21
mes-miR535d	hg38_ncbiRefSeq_NR_138535.3	NR_138535	170	-22.72	2 19	710 730	17	0.8235	0.8824	CERS5
mes-miR535d	hg38_ncbiRefSeq_NR_138534.3	NR_138534	170	-22.72	2 19	548 568	17	0.8235	0.8824	CERS5
mes-miR535d	hg38_ncbiRefSeq_XM_017020356.2	XM_017020356	170	-29.76	2 20	427 448	19	0.7895	0.8947	POSTN
mes-miR535d	hg38_ncbiRefSeq_XR_007065173.1	XR_007065173	169	-32.18	2 20	21 44	21	0.8095	0.8571	LOC124903751
mes-miR535d	hg38_ncbiRefSeq_NM_001204873.2	NM_001204873	169	-25.28	2 20	98 117	18	0.8333	0.8889	NPEPL1
aly-miR164b-5p	hg38_ncbiRefSeq_XM_011541398.3	XM_011541398	170	-28.69	2 15	8217 8237	13	1	1	KCNA2
aly-miR164b-5p	hg38_ncbiRefSeq_XR_001737844.3	XR_001737844	170	-33.89	2 20	2450 2471	19	0.8421	0.8421	LOC105378589
aly-miR164b-5p	hg38_ncbiRefSeq_NR_144356.1	NR_144356	178	-32.53	2 20	863 884	19	0.8947	0.8947	PPIEL
aly-miR164b-5p	hg38_ncbiRefSeq_NR_144355.1	NR_144355	178	-32.53	2 20	791 812	19	0.8947	0.8947	PPIEL
aly-miR164b-5p	hg38_ncbiRefSeq_NR_003929.2	NR_003929	178	-32.53	2 20	1118 1139	19	0.8947	0.8947	PPIEL
aly-miR164b-5p	hg38_ncbiRefSeq_XR_007066254.1	XR_007066254	170	-28.46	2 20	487 508	19	0.7895	0.8947	LOC105379827
aly-miR164b-5p	hg38_ncbiRefSeq_NR_037870.1	NR_037870	173	-28.48	2 20	2352 2371	18	0.8889	0.8889	CADM3-AS1
aly-miR164b-5p	hg38_ncbiRefSeq_NM_020335.3	NM_020335	169	-26.42	2 18	2256 2276	16	0.8125	0.9375	VANGL2
aly-miR164b-5p	hg38_ncbiRefSeq_XR_007066789.1	XR_007066789	168	-29.57	2 20	7671 7691	19	0.8421	0.8947	LOC124904482
aly-miR164b-5p	hg38_ncbiRefSeq_NM_018203.3	NM_018203	171	-26.21	2 20	1071 1091	18	0.7778	0.8889	KLHDC8A
aly-miR164b-5p	hg38_ncbiRefSeq_XR_007066873.1	XR_007066873	173	-27.59	2 19	1038 1059	18	0.8889	0.8889	LINC02773
aly-miR164b-5p	hg38_ncbiRefSeq_NM_001386052.1	NM_001386052	169	-25.21	2 19	971 992	18	0.8333	0.8889	OR2T7
aly-miR164b-5p	hg38_ncbiRefSeq_XR_007071492.1	XR_007071492	170	-28.38	2 20	6895 6916	19	0.7895	0.8947	PLA2R1
aly-miR164b-5p	hg38_ncbiRefSeq_NM_007366.5	NM_007366	170	-28.38	2 20	3469 3490	19	0.7895	0.8947	PLA2R1
aly-miR164b-5p	hg38_ncbiRefSeq_XM_017003294.2	XM_017003294	172	-28.08	2 17	1148 1168	15	0.9333	0.9333	PARD3B
aly-miR164b-5p	hg38_ncbiRefSeq_XR_939831.2	XR_939831	175	-33.08	2 16	5880 5900	14	1	1	LOC105374325
aly-miR164b-5p	hg38_ncbiRefSeq_XR_007071493.1	XR_007071493	170	-28.38	2 20	6176 6197	19	0.7895	0.8947	PLA2R1
aly-miR164b-5p	hg38_ncbiRefSeq_XR_007071494.1	XR_007071494	170	-28.38	2 20	5910 5931	19	0.7895	0.8947	PLA2R1
aly-miR164b-5p	hg38_ncbiRefSeq_NM_145236.3	NM_145236	170	-30.75	2 20	1007 1028	19	0.8421	0.8421	B3GNT7
aly-miR164b-5p	hg38_ncbiRefSeq_XM_011533625.4	XM_011533625	174	-32.17	2 20	1754 1776	20	0.8	0.9	SUMF1
aly-miR164b-5p	hg38_ncbiRefSeq_NM_001308185.2	NM_001308185	169	-26.9	2 20	2398 2417	18	0.8333	0.8889	CCNL1
aly-miR164b-5p	hg38_ncbiRefSeq_NM_018385.3	NM_018385	172	-28.81	2 19	1145 1164	17	0.8824	0.9412	LSG1
aly-miR164b-5p	hg38_ncbiRefSeq_NM_001352978.2	NM_001352978	168	-28.62	2 19	936 958	19	0.8421	0.8947	OXNAD1
aly-miR164b-5p	hg38_ncbiRefSeq_NR_038866.1	NR_038866	170	-33.94	2 20	549 572	21	0.7619	0.8571	BSN-DT
aly-miR164b-5p	hg38_ncbiRefSeq_XR_001740155.2	XR_001740155	172	-31.69	2 17	395 415	15	0.9333	0.9333	MST1R
aly-miR164b-5p	hg38_ncbiRefSeq_XR_001740385.3	XR_001740385	168	-27.73	2 20	2991 3011	19	0.8421	0.8947	DCAF1
aly-miR164b-5p	hg38_ncbiRefSeq_XR_007095772.1	XR_007095772	168	-27.73	2 20	2966 2986	19	0.8421	0.8947	DCAF1
aly-miR164b-5p	hg38_ncbiRefSeq_XR_007095778.1	XR_007095778	168	-27.73	2 20	2807 2827	19	0.8421	0.8947	DCAF1
aly-miR164b-5p	hg38_ncbiRefSeq_NR_170668.1	NR_170668	168	-27.73	2 20	2866 2886	19	0.8421	0.8947	DCAF1
aly-miR164b-5p	hg38_ncbiRefSeq_XR_007095773.1	XR_007095773	168	-27.73	2 20	2919 2939	19	0.8421	0.8947	DCAF1
aly-miR164b-5p	hg38_ncbiRefSeq_XR_007095775.1	XR_007095775	168	-27.73	2 20	2819 2839	19	0.8421	0.8947	DCAF1
aly-miR164b-5p	hg38_ncbiRefSeq_XM_047447467.1	XM_047447467	169	-27.56	2 19	235 256	18	0.8333	0.8889	GLYCTK
aly-miR164b-5p	hg38_ncbiRefSeq_XM_017005730.2	XM_017005730	169	-27.56	2 19	243 264	18	0.8333	0.8889	GLYCTK
aly-miR164b-5p	hg38_ncbiRefSeq_NM_001144951.2	NM_001144951	169	-27.56	2 19	934 955	18	0.8333	0.8889	GLYCTK
aly-miR164b-5p	hg38_ncbiRefSeq_NM_198504.4	NM_198504	172	-30.67	2 19	5922 5941	17	0.8824	0.9412	PAQR9
aly-miR164b-5p	hg38_ncbiRefSeq_NR_037950.1	NR_037950	175	-36.45	2 20	673 693	18	0.8333	0.8889	TM4SF19-DYNLT2B
aly-miR164b-5p	hg38_ncbiRefSeq_XR_007058014.1	XR_007058014	169	-25.02	2 20	6813 6832	18	0.8333	0.8889	LOC124900659
aly-miR164b-5p	hg38_ncbiRefSeq_NM_001308221.2	NM_001308221	170	-25.81	2 20	1574 1595	19	0.8421	0.8421	ZNF346
aly-miR164b-5p	hg38_ncbiRefSeq_NM_001308216.2	NM_001308216	170	-25.81	2 20	1416 1437	19	0.8421	0.8421	ZNF346
aly-miR164b-5p	hg38_ncbiRefSeq_XM_017009299.3	XM_017009299	170	-25.81	2 20	1534 1555	19	0.8421	0.8421	ZNF346
aly-miR164b-5p	hg38_ncbiRefSeq_XM_047417504.1	XM_047417504	168	-25.37	2 17	46 66	15	0.8667	0.9333	ZFP62
aly-miR164b-5p	hg38_ncbiRefSeq_XM_011514719.3	XM_011514719	169	-28.74	2 20	111 130	18	0.8333	0.8889	CDKAL1
aly-miR164b-5p	hg38_ncbiRefSeq_XM_047418178.1	XM_047418178	171	-27.73	2 20	452 472	18	0.8333	0.8333	TAF8
aly-miR164b-5p	hg38_ncbiRefSeq_XM_047418174.1	XM_047418174	171	-27.73	2 20	493 513	18	0.8333	0.8333	TAF8
aly-miR164b-5p	hg38_ncbiRefSeq_XM_047418130.1	XM_047418130	171	-25.99	2 16	2548 2568	14	0.9286	1	SEC63
aly-miR164b-5p	hg38_ncbiRefSeq_NM_001329799.2	NM_001329799	171	-25.46	2 20	1639 1659	18	0.7778	0.8889	PLEKHG1
aly-miR164b-5p	hg38_ncbiRefSeq_NM_001329805.2	NM_001329805	171	-25.46	2 20	1479 1499	18	0.7778	0.8889	PLEKHG1
aly-miR164b-5p	hg38_ncbiRefSeq_XR_942671.2	XR_942671	169	-28.4	2 20	914 933	18	0.8333	0.8889	LOC105377848
aly-miR164b-5p	hg38_ncbiRefSeq_XR_942670.2	XR_942670	169	-28.4	2 20	814 833	18	0.8333	0.8889	LOC105377848
aly-miR164b-5p	hg38_ncbiRefSeq_XR_001743897.2	XR_001743897	170	-30.94	2 20	1977 1998	19	0.7895	0.8947	LOC105378099
aly-miR164b-5p	hg38_ncbiRefSeq_XR_943244.3	XR_943244	174	-30.84	2 20	3737 3759	20	0.85	0.85	LOC105378120
aly-miR164b-5p	hg38_ncbiRefSeq_NM_194429.3	NM_194429	178	-30.33	2 19	10263 10283	17	0.8824	0.9412	CEP43
aly-miR164b-5p	hg38_ncbiRefSeq_XM_047419716.1	XM_047419716	170	-32.27	2 19	125 145	17	0.8235	0.8824	CDK6
aly-miR164b-5p	hg38_ncbiRefSeq_XM_047421017.1	XM_047421017	176	-33.26	2 18	4707 4728	17	0.9412	0.9412	PLXNA4
aly-miR164b-5p	hg38_ncbiRefSeq_NR_134538.2	NR_134538	170	-30.85	2 19	1944 1964	17	0.8235	0.8824	C7orf50
aly-miR164b-5p	hg38_ncbiRefSeq_XR_007060192.1	XR_007060192	178	-30.88	2 20	2210 2231	19	0.8947	0.8947	LOC124901574
aly-miR164b-5p	hg38_ncbiRefSeq_XR_001745014.1	XR_001745014	171	-26.66	2 20	595 615	18	0.7222	0.9444	LOC107986736
aly-miR164b-5p	hg38_ncbiRefSeq_NR_134575.1	NR_134575	169	-27.42	2 20	1831 1850	18	0.7778	0.9444	LOC730338
aly-miR164b-5p	hg38_ncbiRefSeq_XR_007060319.1	XR_007060319	174	-27.14	2 19	7713 7733	17	0.8235	0.9412	LOC124901629
aly-miR164b-5p	hg38_ncbiRefSeq_NR_134541.2	NR_134541	169	-28.3	2 18	1478 1498	16	0.8125	0.9375	MLXIPL
aly-miR164b-5p	hg38_ncbiRefSeq_XR_007060040.1	XR_007060040	169	-28.3	2 18	1673 1693	16	0.8125	0.9375	MLXIPL
aly-miR164b-5p	hg38_ncbiRefSeq_XR_007060390.1	XR_007060390	174	-37.86	2 20	3207 3230	21	0.8095	0.8571	LOC124901677
aly-miR164b-5p	hg38_ncbiRefSeq_XR_007060422.1	XR_007060422	173	-29.97	2 20	255 274	18	0.8333	0.9444	LOC107986819
aly-miR164b-5p	hg38_ncbiRefSeq_XR_007060423.1	XR_007060423	173	-29.97	2 20	267 286	18	0.8333	0.9444	LOC107986819
aly-miR164b-5p	hg38_ncbiRefSeq_NR_103747.1	NR_103747	173	-27.4	2 19	1643 1664	18	0.8889	0.8889	LINC01007
aly-miR164b-5p	hg38_ncbiRefSeq_NR_103748.1	NR_103748	173	-27.4	2 19	796 817	18	0.8889	0.8889	LINC01007
aly-miR164b-5p	hg38_ncbiRefSeq_XR_001745437.2	XR_001745437	168	-25.71	2 19	183 202	17	0.8824	0.8824	LOC105375587
aly-miR164b-5p	hg38_ncbiRefSeq_XR_007060818.1	XR_007060818	171	-33.2	2 20	1986 2006	18	0.7778	0.8889	PRSS51
aly-miR164b-5p	hg38_ncbiRefSeq_XR_007060819.1	XR_007060819	171	-33.2	2 20	2059 2079	18	0.7778	0.8889	PRSS51
aly-miR164b-5p	hg38_ncbiRefSeq_XR_007060820.1	XR_007060820	171	-33.2	2 20	2030 2050	18	0.7778	0.8889	PRSS51
aly-miR164b-5p	hg38_ncbiRefSeq_NR_036686.1	NR_036686	173	-27.3	2 20	94 113	18	0.8889	0.8889	DEFT1P
aly-miR164b-5p	hg38_ncbiRefSeq_NR_156475.2	NR_156475	171	-27.39	2 20	728 748	18	0.7778	0.8889	PHYHIP
aly-miR164b-5p	hg38_ncbiRefSeq_XR_928323.4	XR_928323	179	-27.86	2 20	2501 2521	18	0.8889	0.8889	COMMD5
aly-miR164b-5p	hg38_ncbiRefSeq_XR_428379.4	XR_428379	179	-27.86	2 20	2042 2062	18	0.8889	0.8889	COMMD5
aly-miR164b-5p	hg38_ncbiRefSeq_XR_928321.4	XR_928321	179	-27.86	2 20	1888 1908	18	0.8889	0.8889	COMMD5
aly-miR164b-5p	hg38_ncbiRefSeq_XR_002956628.2	XR_002956628	179	-27.86	2 20	2017 2037	18	0.8889	0.8889	COMMD5
aly-miR164b-5p	hg38_ncbiRefSeq_XR_929428.2	XR_929428	172	-28.81	2 19	3117 3136	17	0.8824	0.9412	LOC101930053
aly-miR164b-5p	hg38_ncbiRefSeq_XR_428440.3	XR_428440	172	-28.81	2 19	3074 3093	17	0.8824	0.9412	LOC101930053
aly-miR164b-5p	hg38_ncbiRefSeq_XR_929429.2	XR_929429	172	-28.81	2 19	3070 3089	17	0.8824	0.9412	LOC101930053
aly-miR164b-5p	hg38_ncbiRefSeq_XR_929430.2	XR_929430	172	-28.81	2 19	2930 2949	17	0.8824	0.9412	LOC101930053
aly-miR164b-5p	hg38_ncbiRefSeq_XR_929431.2	XR_929431	172	-28.81	2 19	2909 2928	17	0.8824	0.9412	LOC101930053
aly-miR164b-5p	hg38_ncbiRefSeq_XR_001746602.3	XR_001746602	172	-28.81	2 19	2874 2893	17	0.8824	0.9412	LOC101930053
aly-miR164b-5p	hg38_ncbiRefSeq_XR_007061249.1	XR_007061249	173	-28.14	2 20	4864 4883	18	0.8889	0.8889	KIAA2026
aly-miR164b-5p	hg38_ncbiRefSeq_XR_001746604.2	XR_001746604	172	-28.81	2 19	3565 3584	17	0.8824	0.9412	LOC101930053
aly-miR164b-5p	hg38_ncbiRefSeq_NM_001345980.1	NM_001345980	170	-29.47	2 20	12 35	21	0.7619	0.8571	PTRH1
aly-miR164b-5p	hg38_ncbiRefSeq_NR_111982.1	NR_111982	173	-31.87	2 20	3173 3192	18	0.8889	0.8889	CCDC187
aly-miR164b-5p	hg38_ncbiRefSeq_NM_001142386.3	NM_001142386	174	-28.92	2 19	5346 5366	17	0.8235	0.9412	PDK3
aly-miR164b-5p	hg38_ncbiRefSeq_NM_001388462.1	NM_001388462	169	-25.69	2 20	1557 1576	18	0.8333	0.8889	FRMPD3
aly-miR164b-5p	hg38_ncbiRefSeq_XR_006652812.2	XR_006652812	171	-24.55	2 20	307 327	18	0.8333	0.8333	NXF5
aly-miR164b-5p	hg38_ncbiRefSeq_XR_006652812.2	XR_006652812	170	-26.45	2 19	802 822	17	0.8235	0.8824	NXF5
aly-miR164b-5p	hg38_ncbiRefSeq_XM_017016207.3	XM_017016207	168	-27.3	2 18	7425 7446	17	0.8235	0.9412	KCNMA1
aly-miR164b-5p	hg38_ncbiRefSeq_XM_024447988.2	XM_024447988	168	-27.3	2 18	7295 7316	17	0.8235	0.9412	KCNMA1
aly-miR164b-5p	hg38_ncbiRefSeq_XR_001747098.2	XR_001747098	170	-28.34	2 20	442 463	19	0.8421	0.8421	HPS1
aly-miR164b-5p	hg38_ncbiRefSeq_NM_173791.5	NM_173791	170	-33.19	2 20	86 107	19	0.8421	0.8421	PDZD8
aly-miR164b-5p	hg38_ncbiRefSeq_XM_047425165.1	XM_047425165	171	-25.44	2 20	614 634	18	0.8333	0.8333	AKR1C8
aly-miR164b-5p	hg38_ncbiRefSeq_XR_930765.3	XR_930765	182	-33.1	2 19	1534 1554	17	0.8824	1	SELENOOLP
aly-miR164b-5p	hg38_ncbiRefSeq_XR_001747610.2	XR_001747610	171	-29.57	2 20	357 377	18	0.8333	0.8333	LOC105378521
aly-miR164b-5p	hg38_ncbiRefSeq_XR_001747612.2	XR_001747612	171	-29.57	2 20	352 372	18	0.8333	0.8333	LOC105378521
aly-miR164b-5p	hg38_ncbiRefSeq_XM_047426136.1	XM_047426136	169	-30.58	2 20	1825 1847	20	0.85	0.85	LOC124902561
aly-miR164b-5p	hg38_ncbiRefSeq_XR_007061938.1	XR_007061938	170	-26.82	2 19	2086 2106	17	0.8235	0.8824	ADAM8
aly-miR164b-5p	hg38_ncbiRefSeq_NM_014715.4	NM_014715	168	-28.89	2 18	416 437	17	0.8235	0.9412	ARHGAP32
aly-miR164b-5p	hg38_ncbiRefSeq_NR_038321.2	NR_038321	174	-28.76	2 19	27 47	17	0.8235	0.9412	OR51B5
aly-miR164b-5p	hg38_ncbiRefSeq_XM_024448558.2	XM_024448558	173	-26.22	2 18	110 130	16	0.875	0.9375	PAK1
aly-miR164b-5p	hg38_ncbiRefSeq_XM_047427047.1	XM_047427047	173	-26.22	2 18	85 105	16	0.875	0.9375	PAK1
aly-miR164b-5p	hg38_ncbiRefSeq_NR_164798.1	NR_164798	173	-26.22	2 18	2104 2124	16	0.875	0.9375	PAK1
aly-miR164b-5p	hg38_ncbiRefSeq_NR_164797.1	NR_164797	173	-26.22	2 18	1963 1983	16	0.875	0.9375	PAK1
aly-miR164b-5p	hg38_ncbiRefSeq_XR_001748136.3	XR_001748136	170	-31.23	2 20	6755 6776	19	0.7895	0.8947	LOC107984313
aly-miR164b-5p	hg38_ncbiRefSeq_XR_007062610.1	XR_007062610	169	-29.98	2 20	13767 13786	18	0.7778	0.9444	LOC124902642
aly-miR164b-5p	hg38_ncbiRefSeq_XM_047427179.1	XM_047427179	168	-25.86	2 19	2133 2152	17	0.8235	0.9412	VPS37C
aly-miR164b-5p	hg38_ncbiRefSeq_XM_005274077.4	XM_005274077	168	-25.86	2 19	1424 1443	17	0.8235	0.9412	VPS37C
aly-miR164b-5p	hg38_ncbiRefSeq_XR_001748288.2	XR_001748288	168	-25.94	2 19	27 46	17	0.8824	0.8824	LOC107984346
aly-miR164b-5p	hg38_ncbiRefSeq_NM_001109662.4	NM_001109662	168	-28.89	2 19	1846 1865	17	0.8824	0.8824	HECTD4
aly-miR164b-5p	hg38_ncbiRefSeq_XM_047428717.1	XM_047428717	168	-29.57	2 20	942 962	19	0.8421	0.8947	ADGRD1
aly-miR164b-5p	hg38_ncbiRefSeq_NM_001204218.2	NM_001204218	174	-28.06	2 19	3140 3160	17	0.8235	0.9412	NOS1
aly-miR164b-5p	hg38_ncbiRefSeq_NM_000217.3	NM_000217	174	-26.77	2 19	2477 2497	17	0.8235	0.9412	KCNA1
aly-miR164b-5p	hg38_ncbiRefSeq_NM_001354747.2	NM_001354747	169	-28.44	2 20	388 410	20	0.8	0.9	PFKM
aly-miR164b-5p	hg38_ncbiRefSeq_NM_001330288.2	NM_001330288	178	-31.42	2 20	1105 1126	19	0.8947	0.8947	SMARCC2
aly-miR164b-5p	hg38_ncbiRefSeq_XM_011538197.3	XM_011538197	169	-25.99	2 18	1851 1871	16	0.75	1	ANKRD52
aly-miR164b-5p	hg38_ncbiRefSeq_XR_007063355.1	XR_007063355	174	-28.36	2 19	1 19	17	0.8824	0.8824	LOC124902958
aly-miR164b-5p	hg38_ncbiRefSeq_XR_007063367.1	XR_007063367	171	-29.52	2 20	52 72	18	0.7778	0.8889	LOC124902965
aly-miR164b-5p	hg38_ncbiRefSeq_XR_007063408.1	XR_007063408	168	-26.07	2 19	2224 2243	17	0.8824	0.8824	LOC124902985
aly-miR164b-5p	hg38_ncbiRefSeq_NM_032554.4	NM_032554	168	-28.13	2 18	996 1017	17	0.8824	0.8824	HCAR1
aly-miR164b-5p	hg38_ncbiRefSeq_XR_001749880.3	XR_001749880	169	-32.38	2 20	314 333	18	0.8333	0.8889	LINC00345
aly-miR164b-5p	hg38_ncbiRefSeq_NR_027263.1	NR_027263	174	-24.97	2 19	173 193	17	0.8824	0.8824	ARHGAP5-AS1
aly-miR164b-5p	hg38_ncbiRefSeq_XR_007064392.1	XR_007064392	171	-29.46	2 17	13253 13274	16	0.9375	0.9375	LOC124903412
aly-miR164b-5p	hg38_ncbiRefSeq_XM_017023152.3	XM_017023152	172	-32.45	2 20	2054 2074	19	0.8947	0.8947	TNRC6A
aly-miR164b-5p	hg38_ncbiRefSeq_XM_047434360.1	XM_047434360	170	-30.22	2 20	3583 3606	21	0.8095	0.8095	VAC14
aly-miR164b-5p	hg38_ncbiRefSeq_XM_017023963.3	XM_017023963	175	-29.7	2 16	197 217	14	1	1	LOC105371253
aly-miR164b-5p	hg38_ncbiRefSeq_XR_007065092.1	XR_007065092	178	-32.53	2 20	3773 3794	19	0.8947	0.8947	LOC124903701
aly-miR164b-5p	hg38_ncbiRefSeq_XM_017024173.2	XM_017024173	169	-28.45	2 20	2813 2835	20	0.85	0.85	B4GALNT2
aly-miR164b-5p	hg38_ncbiRefSeq_NM_001330421.2	NM_001330421	171	-24.82	2 20	156 176	18	0.7778	0.8889	CYB561
aly-miR164b-5p	hg38_ncbiRefSeq_NM_001346576.2	NM_001346576	169	-30.6	2 19	1179 1201	19	0.7895	0.8947	DPH1
aly-miR164b-5p	hg38_ncbiRefSeq_XM_024450758.2	XM_024450758	170	-28.78	2 20	315 336	19	0.8421	0.8421	MNT
aly-miR164b-5p	hg38_ncbiRefSeq_XM_024450825.2	XM_024450825	171	-26.67	2 20	7 27	18	0.7778	0.8889	WRAP53
aly-miR164b-5p	hg38_ncbiRefSeq_NR_033415.1	NR_033415	177	-30.47	2 18	542 562	16	0.9375	0.9375	KRT42P
aly-miR164b-5p	hg38_ncbiRefSeq_NM_024017.5	NM_024017	170	-26.95	2 20	1487 1508	19	0.8421	0.8421	HOXB9
aly-miR164b-5p	hg38_ncbiRefSeq_XM_011525308.3	XM_011525308	168	-28.77	2 18	55 77	18	0.8333	0.8889	KCNH6
aly-miR164b-5p	hg38_ncbiRefSeq_XM_005257527.3	XM_005257527	170	-29.21	2 20	883 904	19	0.7368	0.9474	CCDC47
aly-miR164b-5p	hg38_ncbiRefSeq_NM_001378205.1	NM_001378205	172	-30.87	2 17	47 67	15	0.9333	0.9333	MTCL1
aly-miR164b-5p	hg38_ncbiRefSeq_XR_007066292.1	XR_007066292	172	-27.12	2 17	597 617	15	0.9333	0.9333	LOC124904250
aly-miR164b-5p	hg38_ncbiRefSeq_XR_007066299.1	XR_007066299	168	-26.98	2 18	612 633	17	0.8235	0.9412	LOC124904254
aly-miR164b-5p	hg38_ncbiRefSeq_XR_007067087.1	XR_007067087	172	-35.84	2 20	182 202	19	0.8947	0.8947	LOC124904611
aly-miR164b-5p	hg38_ncbiRefSeq_NM_199126.3	NM_199126	176	-33.13	2 17	4253 4273	15	0.9333	1	ZNF585A
aly-miR164b-5p	hg38_ncbiRefSeq_XM_011526793.4	XM_011526793	171	-31.87	2 20	222 242	18	0.7778	0.8889	ZNF575
aly-miR164b-5p	hg38_ncbiRefSeq_XM_047439077.1	XM_047439077	171	-34.97	2 20	902 922	18	0.7778	0.8889	ZNF701
aly-miR164b-5p	hg38_ncbiRefSeq_XR_007067463.1	XR_007067463	172	-29.2	2 17	12888 12908	15	0.9333	0.9333	TASP1
aly-miR164b-5p	hg38_ncbiRefSeq_NM_133170.4	NM_133170	171	-23.32	2 20	366 386	18	0.8333	0.8333	PTPRT
aly-miR164b-5p	hg38_ncbiRefSeq_XR_002958478.2	XR_002958478	168	-26.04	2 19	1221 1240	17	0.8824	0.8824	TMEM230
aly-miR164b-5p	hg38_ncbiRefSeq_NM_001330987.2	NM_001330987	168	-26.04	2 19	706 725	17	0.8824	0.8824	TMEM230
aly-miR164b-5p	hg38_ncbiRefSeq_XR_937212.3	XR_937212	172	-28.81	2 19	238 257	17	0.8824	0.9412	LOC105372508
aly-miR164b-5p	hg38_ncbiRefSeq_NM_001206491.2	NM_001206491	169	-29.36	2 20	916 938	20	0.85	0.85	MAVS
aly-miR164b-5p	hg38_ncbiRefSeq_NR_165182.2	NR_165182	170	-28.83	2 20	153 175	20	0.75	0.9	VSX1
aly-miR164b-5p	hg38_ncbiRefSeq_NR_165181.2	NR_165181	170	-28.83	2 20	485 507	20	0.75	0.9	VSX1
aly-miR164b-5p	hg38_ncbiRefSeq_XM_011528553.3	XM_011528553	171	-27.05	2 16	108 128	14	0.9286	1	WFDC3
aly-miR164b-5p	hg38_ncbiRefSeq_XR_007067647.1	XR_007067647	173	-31.13	2 20	2592 2611	18	0.8889	0.8889	LOC124904929
aly-miR164b-5p	hg38_ncbiRefSeq_XR_007067648.1	XR_007067648	173	-31.13	2 20	525 544	18	0.8889	0.8889	LOC124904929
aly-miR164b-5p	hg38_ncbiRefSeq_NR_027243.1	NR_027243	169	-25.86	2 20	1571 1590	18	0.8333	0.8889	UMODL1-AS1
aly-miR164b-5p	hg38_ncbiRefSeq_XR_007067885.1	XR_007067885	174	-35.34	2 20	3676 3697	19	0.8421	0.8947	LOC107987300
aly-miR164b-5p	hg38_ncbiRefSeq_NM_198693.4	NM_198693	169	-29.91	2 19	174 195	18	0.8333	0.8889	KRTAP10-2
aly-miR164b-5p	hg38_ncbiRefSeq_NR_130165.2	NR_130165	169	-29.91	2 19	284 305	18	0.8333	0.8889	KRTAP10-2
aly-miR164b-5p	hg38_ncbiRefSeq_NM_198690.3	NM_198690	169	-28.54	2 19	175 196	18	0.8333	0.8889	KRTAP10-9
aly-miR164b-5p	hg38_ncbiRefSeq_NM_032561.5	NM_032561	170	-30.76	2 20	976 997	19	0.8421	0.8421	C22orf23
aly-miR164b-5p	hg38_ncbiRefSeq_NM_152299.4	NM_152299	170	-26.73	2 20	594 615	19	0.8421	0.8421	NCAPH2
aly-miR164b-5p	hg38_ncbiRefSeq_XR_002959088.2	XR_002959088	170	-27.32	2 20	979 1002	21	0.8095	0.8095	LOC112268371
gma-miR164c	hg38_ncbiRefSeq_XM_011541398.3	XM_011541398	170	-28.69	2 15	8218 8237	13	1	1	KCNA2
gma-miR164c	hg38_ncbiRefSeq_NR_144356.1	NR_144356	173	-32.53	2 19	864 884	18	0.8889	0.8889	PPIEL
gma-miR164c	hg38_ncbiRefSeq_NR_144355.1	NR_144355	173	-32.53	2 19	792 812	18	0.8889	0.8889	PPIEL
gma-miR164c	hg38_ncbiRefSeq_NR_003929.2	NR_003929	173	-32.53	2 19	1119 1139	18	0.8889	0.8889	PPIEL
gma-miR164c	hg38_ncbiRefSeq_NR_037870.1	NR_037870	168	-28.48	2 19	2353 2371	17	0.8824	0.8824	CADM3-AS1
gma-miR164c	hg38_ncbiRefSeq_NM_020335.3	NM_020335	169	-24.52	2 18	2257 2276	16	0.8125	0.9375	VANGL2
gma-miR164c	hg38_ncbiRefSeq_XR_007066873.1	XR_007066873	173	-26.91	2 19	1039 1059	18	0.8889	0.8889	LINC02773
gma-miR164c	hg38_ncbiRefSeq_NM_001386052.1	NM_001386052	169	-25.21	2 19	972 992	18	0.8333	0.8889	OR2T7
gma-miR164c	hg38_ncbiRefSeq_XM_017003294.2	XM_017003294	172	-28.08	2 17	1149 1168	15	0.9333	0.9333	PARD3B
gma-miR164c	hg38_ncbiRefSeq_XR_939831.2	XR_939831	175	-31.3	2 16	5881 5900	14	1	1	LOC105374325
gma-miR164c	hg38_ncbiRefSeq_NM_145236.3	NM_145236	169	-30.58	2 18	1009 1028	16	0.875	0.875	B3GNT7
gma-miR164c	hg38_ncbiRefSeq_XM_011533625.4	XM_011533625	171	-27.34	2 16	1757 1776	14	0.9286	1	SUMF1
gma-miR164c	hg38_ncbiRefSeq_NM_018385.3	NM_018385	172	-28.81	2 19	1146 1164	17	0.8824	0.9412	LSG1
gma-miR164c	hg38_ncbiRefSeq_NM_001352978.2	NM_001352978	168	-28.62	2 19	937 958	19	0.8421	0.8947	OXNAD1
gma-miR164c	hg38_ncbiRefSeq_XR_001740155.2	XR_001740155	172	-29.83	2 17	396 415	15	0.9333	0.9333	MST1R
gma-miR164c	hg38_ncbiRefSeq_XM_047447467.1	XM_047447467	169	-27.05	2 19	236 256	18	0.8333	0.8889	GLYCTK
gma-miR164c	hg38_ncbiRefSeq_XM_017005730.2	XM_017005730	169	-27.05	2 19	244 264	18	0.8333	0.8889	GLYCTK
gma-miR164c	hg38_ncbiRefSeq_NM_001144951.2	NM_001144951	169	-27.05	2 19	935 955	18	0.8333	0.8889	GLYCTK
gma-miR164c	hg38_ncbiRefSeq_NM_198504.4	NM_198504	172	-30.67	2 19	5923 5941	17	0.8824	0.9412	PAQR9
gma-miR164c	hg38_ncbiRefSeq_NR_037950.1	NR_037950	170	-34.5	2 19	674 693	17	0.8235	0.8824	TM4SF19-DYNLT2B
gma-miR164c	hg38_ncbiRefSeq_XR_007058014.1	XR_007058014	168	-25.02	2 17	6813 6832	15	0.8667	0.9333	LOC124900659
gma-miR164c	hg38_ncbiRefSeq_XM_047417504.1	XM_047417504	168	-23.88	2 17	47 66	15	0.8667	0.9333	ZFP62
gma-miR164c	hg38_ncbiRefSeq_XM_011514719.3	XM_011514719	168	-28.2	2 17	111 130	15	0.8667	0.9333	CDKAL1
gma-miR164c	hg38_ncbiRefSeq_XM_047418130.1	XM_047418130	171	-25.99	2 16	2549 2568	14	0.9286	1	SEC63
gma-miR164c	hg38_ncbiRefSeq_XR_942671.2	XR_942671	168	-28.4	2 18	913 933	17	0.8824	0.8824	LOC105377848
gma-miR164c	hg38_ncbiRefSeq_XR_942670.2	XR_942670	168	-28.4	2 18	813 833	17	0.8824	0.8824	LOC105377848
gma-miR164c	hg38_ncbiRefSeq_XR_943244.3	XR_943244	169	-30.84	2 19	3738 3759	19	0.8421	0.8421	LOC105378120
gma-miR164c	hg38_ncbiRefSeq_NM_194429.3	NM_194429	178	-30.23	2 19	10264 10283	17	0.8824	0.9412	CEP43
gma-miR164c	hg38_ncbiRefSeq_XM_047419716.1	XM_047419716	170	-30.37	2 19	126 145	17	0.8235	0.8824	CDK6
gma-miR164c	hg38_ncbiRefSeq_XM_047421017.1	XM_047421017	176	-32.45	2 18	4708 4728	17	0.9412	0.9412	PLXNA4
gma-miR164c	hg38_ncbiRefSeq_NR_134538.2	NR_134538	170	-28.9	2 19	1945 1964	17	0.8235	0.8824	C7orf50
gma-miR164c	hg38_ncbiRefSeq_XR_007060192.1	XR_007060192	173	-30.88	2 19	2211 2231	18	0.8889	0.8889	LOC124901574
gma-miR164c	hg38_ncbiRefSeq_XR_001745014.1	XR_001745014	170	-26.66	2 19	596 615	17	0.7647	0.9412	LOC107986736
gma-miR164c	hg38_ncbiRefSeq_NR_134575.1	NR_134575	168	-27.42	2 19	1832 1850	17	0.8235	0.9412	LOC730338
gma-miR164c	hg38_ncbiRefSeq_XR_007060319.1	XR_007060319	174	-26.83	2 19	7714 7733	17	0.8235	0.9412	LOC124901629
gma-miR164c	hg38_ncbiRefSeq_NR_134541.2	NR_134541	169	-28.3	2 18	1479 1498	16	0.8125	0.9375	MLXIPL
gma-miR164c	hg38_ncbiRefSeq_XR_007060040.1	XR_007060040	169	-28.3	2 18	1674 1693	16	0.8125	0.9375	MLXIPL
gma-miR164c	hg38_ncbiRefSeq_XR_007060390.1	XR_007060390	169	-35.91	2 19	3208 3230	20	0.8	0.85	LOC124901677
gma-miR164c	hg38_ncbiRefSeq_XR_007060422.1	XR_007060422	168	-29.97	2 19	256 274	17	0.8235	0.9412	LOC107986819
gma-miR164c	hg38_ncbiRefSeq_XR_007060423.1	XR_007060423	168	-29.97	2 19	268 286	17	0.8235	0.9412	LOC107986819
gma-miR164c	hg38_ncbiRefSeq_NR_103747.1	NR_103747	173	-27.4	2 19	1644 1664	18	0.8889	0.8889	LINC01007
gma-miR164c	hg38_ncbiRefSeq_NR_103748.1	NR_103748	173	-27.4	2 19	797 817	18	0.8889	0.8889	LINC01007
gma-miR164c	hg38_ncbiRefSeq_XR_001745437.2	XR_001745437	168	-25.71	2 19	184 202	17	0.8824	0.8824	LOC105375587
gma-miR164c	hg38_ncbiRefSeq_XR_007060818.1	XR_007060818	169	-31.25	2 18	1987 2006	16	0.8125	0.9375	PRSS51
gma-miR164c	hg38_ncbiRefSeq_XR_007060819.1	XR_007060819	169	-31.25	2 18	2060 2079	16	0.8125	0.9375	PRSS51
gma-miR164c	hg38_ncbiRefSeq_XR_007060820.1	XR_007060820	169	-31.25	2 18	2031 2050	16	0.8125	0.9375	PRSS51
gma-miR164c	hg38_ncbiRefSeq_NR_036686.1	NR_036686	168	-27.3	2 19	95 113	17	0.8824	0.8824	DEFT1P
gma-miR164c	hg38_ncbiRefSeq_XR_928323.4	XR_928323	174	-27.86	2 19	2502 2521	17	0.8824	0.8824	COMMD5
gma-miR164c	hg38_ncbiRefSeq_XR_428379.4	XR_428379	174	-27.86	2 19	2043 2062	17	0.8824	0.8824	COMMD5
gma-miR164c	hg38_ncbiRefSeq_XR_928321.4	XR_928321	174	-27.86	2 19	1889 1908	17	0.8824	0.8824	COMMD5
gma-miR164c	hg38_ncbiRefSeq_XR_002956628.2	XR_002956628	174	-27.86	2 19	2018 2037	17	0.8824	0.8824	COMMD5
gma-miR164c	hg38_ncbiRefSeq_XR_929428.2	XR_929428	172	-28.81	2 19	3118 3136	17	0.8824	0.9412	LOC101930053
gma-miR164c	hg38_ncbiRefSeq_XR_428440.3	XR_428440	172	-28.81	2 19	3075 3093	17	0.8824	0.9412	LOC101930053
gma-miR164c	hg38_ncbiRefSeq_XR_929429.2	XR_929429	172	-28.81	2 19	3071 3089	17	0.8824	0.9412	LOC101930053
gma-miR164c	hg38_ncbiRefSeq_XR_929430.2	XR_929430	172	-28.81	2 19	2931 2949	17	0.8824	0.9412	LOC101930053
gma-miR164c	hg38_ncbiRefSeq_XR_929431.2	XR_929431	172	-28.81	2 19	2910 2928	17	0.8824	0.9412	LOC101930053
gma-miR164c	hg38_ncbiRefSeq_XR_001746602.3	XR_001746602	172	-28.81	2 19	2875 2893	17	0.8824	0.9412	LOC101930053
gma-miR164c	hg38_ncbiRefSeq_XR_007061249.1	XR_007061249	168	-28.14	2 19	4865 4883	17	0.8824	0.8824	KIAA2026
gma-miR164c	hg38_ncbiRefSeq_XR_001746604.2	XR_001746604	172	-28.81	2 19	3566 3584	17	0.8824	0.9412	LOC101930053
gma-miR164c	hg38_ncbiRefSeq_NR_111982.1	NR_111982	168	-31.87	2 19	3174 3192	17	0.8824	0.8824	CCDC187
gma-miR164c	hg38_ncbiRefSeq_NM_001142386.3	NM_001142386	174	-28.51	2 19	5347 5366	17	0.8235	0.9412	PDK3
gma-miR164c	hg38_ncbiRefSeq_XR_006652812.2	XR_006652812	170	-26.23	2 19	803 822	17	0.8235	0.8824	NXF5
gma-miR164c	hg38_ncbiRefSeq_XM_017016207.3	XM_017016207	168	-27.3	2 18	7426 7446	17	0.8235	0.9412	KCNMA1
gma-miR164c	hg38_ncbiRefSeq_XM_024447988.2	XM_024447988	168	-27.3	2 18	7296 7316	17	0.8235	0.9412	KCNMA1
gma-miR164c	hg38_ncbiRefSeq_XM_047425165.1	XM_047425165	169	-25.44	2 18	615 634	16	0.875	0.875	AKR1C8
gma-miR164c	hg38_ncbiRefSeq_XR_930765.3	XR_930765	182	-33.1	2 19	1535 1554	17	0.8824	1	SELENOOLP
gma-miR164c	hg38_ncbiRefSeq_XM_047426136.1	XM_047426136	168	-30.58	2 18	1827 1847	17	0.8824	0.8824	LOC124902561
gma-miR164c	hg38_ncbiRefSeq_XR_007061938.1	XR_007061938	170	-26.4	2 19	2087 2106	17	0.8235	0.8824	ADAM8
gma-miR164c	hg38_ncbiRefSeq_NM_014715.4	NM_014715	168	-28.13	2 18	417 437	17	0.8235	0.9412	ARHGAP32
gma-miR164c	hg38_ncbiRefSeq_NR_038321.2	NR_038321	174	-26.98	2 19	28 47	17	0.8235	0.9412	OR51B5
gma-miR164c	hg38_ncbiRefSeq_XM_047427047.1	XM_047427047	173	-26.22	2 18	86 105	16	0.875	0.9375	PAK1
gma-miR164c	hg38_ncbiRefSeq_NR_164798.1	NR_164798	173	-26.22	2 18	2105 2124	16	0.875	0.9375	PAK1
gma-miR164c	hg38_ncbiRefSeq_NR_164797.1	NR_164797	173	-26.22	2 18	1964 1983	16	0.875	0.9375	PAK1
gma-miR164c	hg38_ncbiRefSeq_XM_047427179.1	XM_047427179	168	-25.86	2 19	2134 2152	17	0.8235	0.9412	VPS37C
gma-miR164c	hg38_ncbiRefSeq_XM_005274077.4	XM_005274077	168	-25.86	2 19	1425 1443	17	0.8235	0.9412	VPS37C
gma-miR164c	hg38_ncbiRefSeq_XR_001748288.2	XR_001748288	168	-25.94	2 19	28 46	17	0.8824	0.8824	LOC107984346
gma-miR164c	hg38_ncbiRefSeq_NM_001109662.4	NM_001109662	168	-28.89	2 19	1847 1865	17	0.8824	0.8824	HECTD4
gma-miR164c	hg38_ncbiRefSeq_NM_001204218.2	NM_001204218	174	-28.06	2 19	3141 3160	17	0.8235	0.9412	NOS1
gma-miR164c	hg38_ncbiRefSeq_NM_000217.3	NM_000217	174	-26.77	2 19	2478 2497	17	0.8235	0.9412	KCNA1
gma-miR164c	hg38_ncbiRefSeq_NM_001330288.2	NM_001330288	173	-31.42	2 19	1106 1126	18	0.8889	0.8889	SMARCC2
gma-miR164c	hg38_ncbiRefSeq_XM_011538197.3	XM_011538197	169	-25.96	2 18	1852 1871	16	0.75	1	ANKRD52
gma-miR164c	hg38_ncbiRefSeq_XR_007063355.1	XR_007063355	174	-28.36	2 19	1 19	17	0.8824	0.8824	LOC124902958
gma-miR164c	hg38_ncbiRefSeq_XR_007063408.1	XR_007063408	168	-26.07	2 19	2225 2243	17	0.8824	0.8824	LOC124902985
gma-miR164c	hg38_ncbiRefSeq_NM_032554.4	NM_032554	168	-28.13	2 18	997 1017	17	0.8824	0.8824	HCAR1
gma-miR164c	hg38_ncbiRefSeq_NR_027263.1	NR_027263	174	-24.97	2 19	174 193	17	0.8824	0.8824	ARHGAP5-AS1
gma-miR164c	hg38_ncbiRefSeq_XR_007064392.1	XR_007064392	171	-29.46	2 17	13254 13274	16	0.9375	0.9375	LOC124903412
gma-miR164c	hg38_ncbiRefSeq_XM_017023963.3	XM_017023963	175	-29.65	2 16	198 217	14	1	1	LOC105371253
gma-miR164c	hg38_ncbiRefSeq_XR_007065092.1	XR_007065092	173	-32.53	2 19	3774 3794	18	0.8889	0.8889	LOC124903701
gma-miR164c	hg38_ncbiRefSeq_NM_001346576.2	NM_001346576	169	-28.7	2 19	1180 1201	19	0.7895	0.8947	DPH1
gma-miR164c	hg38_ncbiRefSeq_NR_033415.1	NR_033415	177	-29.66	2 18	543 562	16	0.9375	0.9375	KRT42P
gma-miR164c	hg38_ncbiRefSeq_NM_024017.5	NM_024017	168	-26.95	2 18	1488 1508	17	0.8824	0.8824	HOXB9
gma-miR164c	hg38_ncbiRefSeq_XM_011525308.3	XM_011525308	168	-28.77	2 18	56 77	18	0.8333	0.8889	KCNH6
gma-miR164c	hg38_ncbiRefSeq_XM_005257527.3	XM_005257527	169	-27.93	2 19	884 904	18	0.7778	0.9444	CCDC47
gma-miR164c	hg38_ncbiRefSeq_NM_001378205.1	NM_001378205	172	-30.87	2 17	48 67	15	0.9333	0.9333	MTCL1
gma-miR164c	hg38_ncbiRefSeq_XM_024451115.2	XM_024451115	172	-30.87	2 17	8 27	15	0.9333	0.9333	MTCL1
gma-miR164c	hg38_ncbiRefSeq_XR_007066292.1	XR_007066292	172	-27.12	2 17	598 617	15	0.9333	0.9333	LOC124904250
gma-miR164c	hg38_ncbiRefSeq_XR_007066299.1	XR_007066299	168	-26.98	2 18	613 633	17	0.8235	0.9412	LOC124904254
gma-miR164c	hg38_ncbiRefSeq_XR_007067087.1	XR_007067087	171	-35.3	2 17	182 202	16	0.9375	0.9375	LOC124904611
gma-miR164c	hg38_ncbiRefSeq_NM_199126.3	NM_199126	176	-32.11	2 17	4254 4273	15	0.9333	1	ZNF585A
gma-miR164c	hg38_ncbiRefSeq_NM_018260.3	NM_018260	171	-32.92	2 18	1946 1964	16	0.9375	0.9375	ZNF701
gma-miR164c	hg38_ncbiRefSeq_XM_047439077.1	XM_047439077	171	-32.92	2 18	904 922	16	0.9375	0.9375	ZNF701
gma-miR164c	hg38_ncbiRefSeq_XR_007067463.1	XR_007067463	172	-28.66	2 17	12889 12908	15	0.9333	0.9333	TASP1
gma-miR164c	hg38_ncbiRefSeq_NM_133170.4	NM_133170	169	-23.32	2 18	367 386	16	0.875	0.875	PTPRT
gma-miR164c	hg38_ncbiRefSeq_XR_002958478.2	XR_002958478	168	-25.94	2 19	1222 1240	17	0.8824	0.8824	TMEM230
gma-miR164c	hg38_ncbiRefSeq_NM_001330987.2	NM_001330987	168	-25.94	2 19	707 725	17	0.8824	0.8824	TMEM230
gma-miR164c	hg38_ncbiRefSeq_XR_937212.3	XR_937212	172	-28.81	2 19	239 257	17	0.8824	0.9412	LOC105372508
gma-miR164c	hg38_ncbiRefSeq_NR_165182.2	NR_165182	169	-28.83	2 19	154 175	19	0.7895	0.8947	VSX1
gma-miR164c	hg38_ncbiRefSeq_NR_165181.2	NR_165181	169	-28.83	2 19	486 507	19	0.7895	0.8947	VSX1
gma-miR164c	hg38_ncbiRefSeq_XM_011528553.3	XM_011528553	171	-27.05	2 16	109 128	14	0.9286	1	WFDC3
gma-miR164c	hg38_ncbiRefSeq_XR_007067647.1	XR_007067647	168	-31.13	2 19	2593 2611	17	0.8824	0.8824	LOC124904929
gma-miR164c	hg38_ncbiRefSeq_XR_007067648.1	XR_007067648	168	-31.13	2 19	526 544	17	0.8824	0.8824	LOC124904929
gma-miR164c	hg38_ncbiRefSeq_XR_007067885.1	XR_007067885	172	-31.13	2 17	3678 3697	15	0.9333	0.9333	LOC107987300
gma-miR164c	hg38_ncbiRefSeq_NM_198693.4	NM_198693	169	-28.92	2 19	175 195	18	0.8333	0.8889	KRTAP10-2
gma-miR164c	hg38_ncbiRefSeq_NR_130165.2	NR_130165	169	-28.92	2 19	285 305	18	0.8333	0.8889	KRTAP10-2
gma-miR164c	hg38_ncbiRefSeq_NM_198690.3	NM_198690	169	-28.54	2 19	176 196	18	0.8333	0.8889	KRTAP10-9
aof-miR171c	hg38_ncbiRefSeq_NM_013940.4	NM_013940	175	-24.49	2 20	1246 1266	18	0.8333	0.8889	OR10H1
aof-miR171c	hg38_ncbiRefSeq_NR_027763.2	NR_027763	171	-31.42	2 20	1044 1064	18	0.7778	0.8889	GYS1
atr-miR167	hg38_ncbiRefSeq_XM_047430873.1	XM_047430873	174	-28.85	2 19	572 592	17	0.8824	0.8824	PCNX2
atr-miR167	hg38_ncbiRefSeq_XR_007066870.1	XR_007066870	179	-31.17	2 20	209 229	18	0.8889	0.8889	LOC124904506
atr-miR167	hg38_ncbiRefSeq_XM_047446012.1	XM_047446012	168	-28.35	2 20	3364 3384	19	0.8421	0.8947	ING5
atr-miR167	hg38_ncbiRefSeq_NR_110259.1	NR_110259	169	-22.34	2 19	863 884	18	0.8333	0.8889	LINC02613
atr-miR167	hg38_ncbiRefSeq_NR_033935.2	NR_033935	168	-20.15	2 18	1748 1769	17	0.8824	0.8824	DCTN1
atr-miR167	hg38_ncbiRefSeq_XM_047446013.1	XM_047446013	168	-28.35	2 20	3785 3805	19	0.8421	0.8947	ING5
atr-miR167	hg38_ncbiRefSeq_XM_017005098.2	XM_017005098	168	-28.35	2 20	3455 3475	19	0.8421	0.8947	ING5
atr-miR167	hg38_ncbiRefSeq_XM_024453348.2	XM_024453348	170	-21.73	2 20	1264 1285	19	0.8421	0.8421	DCBLD2
atr-miR167	hg38_ncbiRefSeq_XR_001740542.2	XR_001740542	169	-17.28	2 18	342 362	16	0.875	0.875	LOC105374304
atr-miR167	hg38_ncbiRefSeq_NR_033815.3	NR_033815	168	-22.48	2 18	2632 2653	17	0.8824	0.8824	ALS2CL
atr-miR167	hg38_ncbiRefSeq_NR_135622.2	NR_135622	168	-22.48	2 18	3220 3241	17	0.8824	0.8824	ALS2CL
atr-miR167	hg38_ncbiRefSeq_XM_006713827.4	XM_006713827	171	-21.8	2 20	2413 2433	18	0.8333	0.8333	RUBCN
atr-miR167	hg38_ncbiRefSeq_XR_007058367.1	XR_007058367	170	-24.44	2 19	17235 17255	17	0.8235	0.8824	LOC124900812
atr-miR167	hg38_ncbiRefSeq_NM_001377236.1	NM_001377236	177	-30.35	2 20	273 295	20	0.9	0.9	AHRR
atr-miR167	hg38_ncbiRefSeq_NM_138492.6	NM_138492	173	-30.43	2 20	114 136	20	0.85	0.9	PRELID2
atr-miR167	hg38_ncbiRefSeq_XM_017009131.2	XM_017009131	173	-30.43	2 20	65 87	20	0.85	0.9	PRELID2
atr-miR167	hg38_ncbiRefSeq_XM_017009132.2	XM_017009132	173	-30.43	2 20	146 168	20	0.85	0.9	PRELID2
atr-miR167	hg38_ncbiRefSeq_XM_017009134.2	XM_017009134	173	-30.43	2 20	97 119	20	0.85	0.9	PRELID2
atr-miR167	hg38_ncbiRefSeq_XM_011534531.4	XM_011534531	173	-23.64	2 18	66 86	16	0.875	0.9375	ARL10
atr-miR167	hg38_ncbiRefSeq_NM_173664.6	NM_173664	173	-23.64	2 18	419 439	16	0.875	0.9375	ARL10
atr-miR167	hg38_ncbiRefSeq_XR_007059273.1	XR_007059273	169	-22.29	2 19	8781 8802	18	0.8333	0.8889	PGM3
atr-miR167	hg38_ncbiRefSeq_XR_007059272.1	XR_007059272	169	-22.29	2 19	8772 8793	18	0.8333	0.8889	PGM3
atr-miR167	hg38_ncbiRefSeq_XR_007059893.1	XR_007059893	169	-24.09	2 20	860 879	18	0.8333	0.8889	LOC124901472
atr-miR167	hg38_ncbiRefSeq_NM_001301061.2	NM_001301061	173	-29.46	2 20	310 329	18	0.8889	0.8889	BCL7B
atr-miR167	hg38_ncbiRefSeq_NR_036682.2	NR_036682	173	-29.46	2 20	1023 1042	18	0.8889	0.8889	BCL7B
atr-miR167	hg38_ncbiRefSeq_XM_011516805.2	XM_011516805	168	-24.23	2 20	777 797	19	0.8421	0.8947	PTP4A3
atr-miR167	hg38_ncbiRefSeq_NM_003840.5	NM_003840	168	-25.16	2 18	983 1004	17	0.8824	0.8824	TNFRSF10D
atr-miR167	hg38_ncbiRefSeq_XR_928863.3	XR_928863	171	-25.04	2 20	173 193	18	0.8333	0.8333	LOC124900619
atr-miR167	hg38_ncbiRefSeq_NR_134297.1	NR_134297	171	-22.31	2 20	1189 1209	18	0.8333	0.8333	LOC101927513
atr-miR167	hg38_ncbiRefSeq_XM_017015041.2	XM_017015041	170	-20.97	2 19	2331 2351	17	0.8235	0.8824	IPPK
atr-miR167	hg38_ncbiRefSeq_NM_022755.6	NM_022755	170	-20.97	2 19	2111 2131	17	0.8235	0.8824	IPPK
atr-miR167	hg38_ncbiRefSeq_XM_047422744.1	XM_047422744	173	-26.09	2 19	3724 3745	18	0.8889	0.8889	ZNF618
atr-miR167	hg38_ncbiRefSeq_XR_007061326.1	XR_007061326	171	-25.15	2 18	13051 13070	16	0.9375	0.9375	STRBP
atr-miR167	hg38_ncbiRefSeq_NR_026677.1	NR_026677	171	-25.15	2 18	4589 4608	16	0.9375	0.9375	MIR600HG
atr-miR167	hg38_ncbiRefSeq_XR_001746347.2	XR_001746347	171	-25.15	2 18	7280 7299	16	0.9375	0.9375	STRBP
atr-miR167	hg38_ncbiRefSeq_XR_001755776.2	XR_001755776	173	-26.33	2 19	1278 1299	18	0.8889	0.8889	LOC101928092
atr-miR167	hg38_ncbiRefSeq_XR_950503.3	XR_950503	173	-26.33	2 19	1261 1282	18	0.8889	0.8889	LOC101928092
atr-miR167	hg38_ncbiRefSeq_XR_001755777.2	XR_001755777	173	-26.33	2 19	996 1017	18	0.8889	0.8889	LOC101928092
atr-miR167	hg38_ncbiRefSeq_XR_001755778.2	XR_001755778	173	-26.33	2 19	802 823	18	0.8889	0.8889	LOC101928092
atr-miR167	hg38_ncbiRefSeq_XR_001755779.3	XR_001755779	173	-26.33	2 19	646 667	18	0.8889	0.8889	LOC101928092
atr-miR167	hg38_ncbiRefSeq_NR_110646.1	NR_110646	170	-21.59	2 19	5927 5947	17	0.8235	0.8824	CHMP1B2P
atr-miR167	hg38_ncbiRefSeq_XR_001756050.2	XR_001756050	173	-26.33	2 19	807 828	18	0.8889	0.8889	LOC101928092
atr-miR167	hg38_ncbiRefSeq_XR_001756049.2	XR_001756049	173	-26.33	2 19	1012 1033	18	0.8889	0.8889	LOC101928092
atr-miR167	hg38_ncbiRefSeq_XR_001756051.3	XR_001756051	173	-26.33	2 19	719 740	18	0.8889	0.8889	LOC101928092
atr-miR167	hg38_ncbiRefSeq_XM_047424703.1	XM_047424703	170	-20.82	2 20	2576 2598	20	0.8	0.85	DOCK1
atr-miR167	hg38_ncbiRefSeq_NR_120673.1	NR_120673	179	-33.97	2 20	162 182	18	0.8889	0.8889	LOC102723439
atr-miR167	hg38_ncbiRefSeq_NR_165417.1	NR_165417	171	-22.44	2 20	395 415	18	0.7778	0.8889	CPSF7
atr-miR167	hg38_ncbiRefSeq_NR_165419.1	NR_165419	171	-22.44	2 20	365 385	18	0.7778	0.8889	CPSF7
atr-miR167	hg38_ncbiRefSeq_NR_165418.1	NR_165418	171	-22.44	2 20	310 330	18	0.7778	0.8889	CPSF7
atr-miR167	hg38_ncbiRefSeq_XM_047426303.1	XM_047426303	169	-21.27	2 19	772 794	19	0.8421	0.8421	NEU3
atr-miR167	hg38_ncbiRefSeq_NM_001145024.1	NM_001145024	171	-26.7	2 20	482 502	18	0.8333	0.8333	PLET1
atr-miR167	hg38_ncbiRefSeq_NM_001320100.2	NM_001320100	172	-29.66	2 17	536 556	15	0.9333	0.9333	CRADD
atr-miR167	hg38_ncbiRefSeq_XM_011538325.3	XM_011538325	173	-23.41	2 19	2536 2557	18	0.8889	0.8889	KRT7
atr-miR167	hg38_ncbiRefSeq_XR_945548.3	XR_945548	169	-21.98	2 18	1120 1140	16	0.875	0.875	LOC105370077
atr-miR167	hg38_ncbiRefSeq_XR_001749990.2	XR_001749990	168	-23.37	2 19	12229 12248	17	0.8824	0.8824	LOC107984624
atr-miR167	hg38_ncbiRefSeq_XR_001749992.2	XR_001749992	168	-23.37	2 19	3133 3152	17	0.8824	0.8824	LOC107984624
atr-miR167	hg38_ncbiRefSeq_NM_001184780.2	NM_001184780	169	-24.35	2 18	2751 2771	16	0.875	0.875	NOX5
atr-miR167	hg38_ncbiRefSeq_NR_040066.1	NR_040066	168	-27.53	2 19	820 839	17	0.8824	0.8824	LOXL1-AS1
atr-miR167	hg38_ncbiRefSeq_NR_040067.1	NR_040067	168	-27.53	2 19	698 717	17	0.8824	0.8824	LOXL1-AS1
atr-miR167	hg38_ncbiRefSeq_NR_040070.1	NR_040070	168	-27.53	2 19	513 532	17	0.8824	0.8824	LOXL1-AS1
atr-miR167	hg38_ncbiRefSeq_NR_040068.1	NR_040068	168	-27.53	2 19	635 654	17	0.8824	0.8824	LOXL1-AS1
atr-miR167	hg38_ncbiRefSeq_XM_011521543.4	XM_011521543	170	-21.14	2 19	4632 4652	17	0.8235	0.8824	ZNF710
atr-miR167	hg38_ncbiRefSeq_NM_000968.4	NM_000968	169	-21.85	2 19	30 51	18	0.8333	0.8889	RPL4
atr-miR167	hg38_ncbiRefSeq_XR_007065157.1	XR_007065157	171	-28.19	2 20	5009 5029	18	0.8333	0.8333	LOC124903738
atr-miR167	hg38_ncbiRefSeq_XR_007065157.1	XR_007065157	171	-28.19	2 20	8696 8716	18	0.8333	0.8333	LOC124903738
atr-miR167	hg38_ncbiRefSeq_XM_017025279.2	XM_017025279	179	-25	2 20	120 140	18	0.8889	0.8889	KSR1
atr-miR167	hg38_ncbiRefSeq_NM_001199158.2	NM_001199158	169	-20.36	2 20	6032 6051	18	0.8333	0.8889	KAT7
atr-miR167	hg38_ncbiRefSeq_XR_007065675.1	XR_007065675	172	-27.94	2 19	90 109	17	0.8824	0.9412	LOC105371704
atr-miR167	hg38_ncbiRefSeq_NM_031961.3	NM_031961	173	-25.84	2 20	205 224	18	0.8889	0.8889	KRTAP9-2
atr-miR167	hg38_ncbiRefSeq_NM_030975.2	NM_030975	168	-21.98	2 19	204 223	17	0.8824	0.8824	KRTAP9-9
atr-miR167	hg38_ncbiRefSeq_NM_001387562.1	NM_001387562	174	-27.81	2 19	789 809	17	0.8235	0.9412	ZNF530
atr-miR167	hg38_ncbiRefSeq_NR_015406.2	NR_015406	169	-28.83	2 20	2860 2882	20	0.85	0.85	LINC00654
atr-miR167	hg38_ncbiRefSeq_XR_007067641.1	XR_007067641	168	-22.45	2 19	502 521	17	0.8824	0.8824	LOC124904928
atr-miR167	hg38_ncbiRefSeq_NM_001317930.2	NM_001317930	168	-28.43	2 19	973 992	17	0.8235	0.9412	RANGAP1
atr-miR167	hg38_ncbiRefSeq_NM_175709.5	NM_175709	178	-27.78	2 20	2049 2070	19	0.8947	0.8947	CBX7
aof-miR167b	hg38_ncbiRefSeq_NR_144516.1	NR_144516	170	-24.39	2 21	6906 6926	19	0.8421	0.8421	PDE4DIPP2
aof-miR167b	hg38_ncbiRefSeq_NR_144517.1	NR_144517	170	-24.39	2 21	7039 7059	19	0.8421	0.8421	PDE4DIPP2
aof-miR167b	hg38_ncbiRefSeq_XM_047430873.1	XM_047430873	174	-29.27	2 19	571 592	17	0.8824	0.8824	PCNX2
aof-miR167b	hg38_ncbiRefSeq_NM_198545.4	NM_198545	170	-30.08	2 21	2452 2472	19	0.8421	0.8421	DRAXIN
aof-miR167b	hg38_ncbiRefSeq_NM_006769.4	NM_006769	172	-19.44	2 21	1583 1604	19	0.7368	0.8947	LMO4
aof-miR167b	hg38_ncbiRefSeq_NR_024442.2	NR_024442	170	-24.39	2 21	388 408	19	0.8421	0.8421	LOC728989
aof-miR167b	hg38_ncbiRefSeq_XR_001738256.3	XR_001738256	168	-21.54	2 21	87 108	19	0.7368	0.8421	LOC107985212
aof-miR167b	hg38_ncbiRefSeq_XR_007066870.1	XR_007066870	184	-32.95	2 21	208 229	19	0.8947	0.8947	LOC124904506
aof-miR167b	hg38_ncbiRefSeq_XM_047446012.1	XM_047446012	169	-28.35	2 21	3363 3384	20	0.8	0.9	ING5
aof-miR167b	hg38_ncbiRefSeq_XR_922690.4	XR_922690	170	-21.1	2 21	5184 5204	19	0.8421	0.8421	LOC105373346
aof-miR167b	hg38_ncbiRefSeq_XR_922695.4	XR_922695	170	-21.1	2 21	5126 5146	19	0.8421	0.8421	LOC105373346
aof-miR167b	hg38_ncbiRefSeq_XR_002959464.2	XR_002959464	170	-21.1	2 21	5020 5040	19	0.8421	0.8421	LOC105373346
aof-miR167b	hg38_ncbiRefSeq_XR_002959462.2	XR_002959462	170	-21.1	2 21	4954 4974	19	0.8421	0.8421	LOC105373346
aof-miR167b	hg38_ncbiRefSeq_XR_922694.4	XR_922694	170	-21.1	2 21	4906 4926	19	0.8421	0.8421	LOC105373346
aof-miR167b	hg38_ncbiRefSeq_XR_002959465.2	XR_002959465	170	-21.1	2 21	4848 4868	19	0.8421	0.8421	LOC105373346
aof-miR167b	hg38_ncbiRefSeq_XR_922699.4	XR_922699	170	-21.1	2 21	4705 4725	19	0.8421	0.8421	LOC105373346
aof-miR167b	hg38_ncbiRefSeq_XR_002959472.2	XR_002959472	170	-21.1	2 21	4647 4667	19	0.8421	0.8421	LOC105373346
aof-miR167b	hg38_ncbiRefSeq_XR_922691.4	XR_922691	170	-21.1	2 21	5173 5193	19	0.8421	0.8421	LOC105373346
aof-miR167b	hg38_ncbiRefSeq_XR_002959461.2	XR_002959461	170	-21.1	2 21	4912 4932	19	0.8421	0.8421	LOC105373346
aof-miR167b	hg38_ncbiRefSeq_XR_002959474.2	XR_002959474	170	-21.1	2 21	4653 4673	19	0.8421	0.8421	LOC105373346
aof-miR167b	hg38_ncbiRefSeq_XR_922700.4	XR_922700	170	-21.1	2 21	4714 4734	19	0.8421	0.8421	LOC105373346
aof-miR167b	hg38_ncbiRefSeq_XR_002959466.2	XR_002959466	170	-21.1	2 21	5033 5053	19	0.8421	0.8421	LOC105373346
aof-miR167b	hg38_ncbiRefSeq_XR_002959460.2	XR_002959460	170	-21.1	2 21	5025 5045	19	0.8421	0.8421	LOC105373346
aof-miR167b	hg38_ncbiRefSeq_XR_002959463.2	XR_002959463	170	-21.1	2 21	4975 4995	19	0.8421	0.8421	LOC105373346
aof-miR167b	hg38_ncbiRefSeq_XR_922698.4	XR_922698	170	-21.1	2 21	4869 4889	19	0.8421	0.8421	LOC105373346
aof-miR167b	hg38_ncbiRefSeq_XR_007088666.1	XR_007088666	172	-24.88	2 21	2702 2723	19	0.7895	0.8421	LOC124908057
aof-miR167b	hg38_ncbiRefSeq_NR_110259.1	NR_110259	169	-22.34	2 19	862 884	18	0.8333	0.8889	LINC02613
aof-miR167b	hg38_ncbiRefSeq_NR_033935.2	NR_033935	168	-20.38	2 18	1747 1769	17	0.8824	0.8824	DCTN1
aof-miR167b	hg38_ncbiRefSeq_NM_001376144.1	NM_001376144	168	-25.58	2 21	862 880	19	0.8421	0.8421	TTC31
aof-miR167b	hg38_ncbiRefSeq_NM_001376137.1	NM_001376137	168	-25.58	2 21	1088 1106	19	0.8421	0.8421	TTC31
aof-miR167b	hg38_ncbiRefSeq_NM_006609.5	NM_006609	172	-26.71	2 21	4737 4756	19	0.8947	0.8947	MAP3K2
aof-miR167b	hg38_ncbiRefSeq_XM_047446013.1	XM_047446013	169	-28.35	2 21	3784 3805	20	0.8	0.9	ING5
aof-miR167b	hg38_ncbiRefSeq_XM_017005098.2	XM_017005098	169	-28.35	2 21	3454 3475	20	0.8	0.9	ING5
aof-miR167b	hg38_ncbiRefSeq_XM_024453348.2	XM_024453348	170	-21.73	2 20	1263 1285	19	0.8421	0.8421	DCBLD2
aof-miR167b	hg38_ncbiRefSeq_XR_001740542.2	XR_001740542	169	-17.28	2 18	341 362	16	0.875	0.875	LOC105374304
aof-miR167b	hg38_ncbiRefSeq_NR_033815.3	NR_033815	168	-22.48	2 18	2631 2653	17	0.8824	0.8824	ALS2CL
aof-miR167b	hg38_ncbiRefSeq_NR_135622.2	NR_135622	168	-22.48	2 18	3219 3241	17	0.8824	0.8824	ALS2CL
aof-miR167b	hg38_ncbiRefSeq_XM_006713827.4	XM_006713827	171	-21.8	2 20	2412 2433	18	0.8333	0.8333	RUBCN
aof-miR167b	hg38_ncbiRefSeq_XR_007058367.1	XR_007058367	172	-24.44	2 21	17234 17255	19	0.7895	0.8421	LOC124900812
aof-miR167b	hg38_ncbiRefSeq_NM_001377236.1	NM_001377236	177	-30.35	2 20	272 295	20	0.9	0.9	AHRR
aof-miR167b	hg38_ncbiRefSeq_NM_001308191.2	NM_001308191	171	-24.15	2 21	5012 5034	20	0.8	0.85	CPEB4
aof-miR167b	hg38_ncbiRefSeq_NR_135095.1	NR_135095	168	-25.18	2 21	196 217	19	0.7368	0.8421	AACSP1
aof-miR167b	hg38_ncbiRefSeq_NM_138492.6	NM_138492	174	-30.43	2 21	113 136	21	0.8095	0.9048	PRELID2
aof-miR167b	hg38_ncbiRefSeq_XM_017009131.2	XM_017009131	174	-30.43	2 21	64 87	21	0.8095	0.9048	PRELID2
aof-miR167b	hg38_ncbiRefSeq_XM_017009132.2	XM_017009132	174	-30.43	2 21	145 168	21	0.8095	0.9048	PRELID2
aof-miR167b	hg38_ncbiRefSeq_XM_017009134.2	XM_017009134	174	-30.43	2 21	96 119	21	0.8095	0.9048	PRELID2
aof-miR167b	hg38_ncbiRefSeq_XM_011534531.4	XM_011534531	173	-23.64	2 18	65 86	16	0.875	0.9375	ARL10
aof-miR167b	hg38_ncbiRefSeq_NM_173664.6	NM_173664	173	-23.64	2 18	418 439	16	0.875	0.9375	ARL10
aof-miR167b	hg38_ncbiRefSeq_XR_007059658.1	XR_007059658	169	-32.37	2 21	4817 4838	20	0.85	0.85	LOC105377871
aof-miR167b	hg38_ncbiRefSeq_XR_007059662.1	XR_007059662	169	-32.37	2 21	4615 4636	20	0.85	0.85	LOC105377871
aof-miR167b	hg38_ncbiRefSeq_XR_007059660.1	XR_007059660	169	-32.37	2 21	2438 2459	20	0.85	0.85	LOC105377871
aof-miR167b	hg38_ncbiRefSeq_XR_007059659.1	XR_007059659	169	-32.37	2 21	2341 2362	20	0.85	0.85	LOC105377871
aof-miR167b	hg38_ncbiRefSeq_XR_943079.3	XR_943079	168	-19.5	2 21	146 167	19	0.7368	0.8421	LOC105378031
aof-miR167b	hg38_ncbiRefSeq_XR_007059240.1	XR_007059240	170	-20.33	2 21	3349 3369	19	0.8421	0.8421	GPLD1
aof-miR167b	hg38_ncbiRefSeq_NM_015695.3	NM_015695	170	-25.13	2 21	74 97	21	0.8095	0.8571	BRPF3
aof-miR167b	hg38_ncbiRefSeq_XM_011514491.2	XM_011514491	170	-25.13	2 21	141 164	21	0.8095	0.8571	BRPF3
aof-miR167b	hg38_ncbiRefSeq_XM_011514490.2	XM_011514490	170	-25.13	2 21	824 847	21	0.8095	0.8571	BRPF3
aof-miR167b	hg38_ncbiRefSeq_XR_007059273.1	XR_007059273	169	-22.29	2 19	8780 8802	18	0.8333	0.8889	PGM3
aof-miR167b	hg38_ncbiRefSeq_XR_007059272.1	XR_007059272	169	-22.29	2 19	8771 8793	18	0.8333	0.8889	PGM3
aof-miR167b	hg38_ncbiRefSeq_XR_007059893.1	XR_007059893	169	-26.07	2 20	859 879	18	0.8333	0.8889	LOC124901472
aof-miR167b	hg38_ncbiRefSeq_NM_001301061.2	NM_001301061	174	-31.55	2 21	309 329	19	0.8421	0.8947	BCL7B
aof-miR167b	hg38_ncbiRefSeq_NR_036682.2	NR_036682	174	-31.55	2 21	1022 1042	19	0.8421	0.8947	BCL7B
aof-miR167b	hg38_ncbiRefSeq_XM_011516805.2	XM_011516805	169	-24.23	2 21	776 797	20	0.8	0.9	PTP4A3
aof-miR167b	hg38_ncbiRefSeq_NM_003840.5	NM_003840	168	-25.91	2 18	982 1004	17	0.8824	0.8824	TNFRSF10D
aof-miR167b	hg38_ncbiRefSeq_XR_928863.3	XR_928863	171	-25.04	2 20	172 193	18	0.8333	0.8333	LOC124900619
aof-miR167b	hg38_ncbiRefSeq_NR_134297.1	NR_134297	171	-22.31	2 20	1188 1209	18	0.8333	0.8333	LOC101927513
aof-miR167b	hg38_ncbiRefSeq_XR_007061133.1	XR_007061133	168	-26.25	2 21	3695 3716	19	0.7368	0.8421	LOC124902032
aof-miR167b	hg38_ncbiRefSeq_XM_017015041.2	XM_017015041	170	-20.97	2 19	2330 2351	17	0.8235	0.8824	IPPK
aof-miR167b	hg38_ncbiRefSeq_NM_022755.6	NM_022755	170	-20.97	2 19	2110 2131	17	0.8235	0.8824	IPPK
aof-miR167b	hg38_ncbiRefSeq_XM_011518916.3	XM_011518916	170	-28.45	2 21	42 62	19	0.7895	0.8947	SUSD1
aof-miR167b	hg38_ncbiRefSeq_NM_001282640.2	NM_001282640	170	-28.45	2 21	77 97	19	0.7895	0.8947	SUSD1
aof-miR167b	hg38_ncbiRefSeq_XM_047422744.1	XM_047422744	173	-26.09	2 19	3723 3745	18	0.8889	0.8889	ZNF618
aof-miR167b	hg38_ncbiRefSeq_XR_007061326.1	XR_007061326	171	-26.93	2 18	13050 13070	16	0.9375	0.9375	STRBP
aof-miR167b	hg38_ncbiRefSeq_NR_026677.1	NR_026677	171	-26.93	2 18	4588 4608	16	0.9375	0.9375	MIR600HG
aof-miR167b	hg38_ncbiRefSeq_XR_001746347.2	XR_001746347	171	-26.93	2 18	7279 7299	16	0.9375	0.9375	STRBP
aof-miR167b	hg38_ncbiRefSeq_XR_001755776.2	XR_001755776	173	-26.56	2 19	1277 1299	18	0.8889	0.8889	LOC101928092
aof-miR167b	hg38_ncbiRefSeq_XR_950503.3	XR_950503	173	-26.56	2 19	1260 1282	18	0.8889	0.8889	LOC101928092
aof-miR167b	hg38_ncbiRefSeq_XR_001755777.2	XR_001755777	173	-26.56	2 19	995 1017	18	0.8889	0.8889	LOC101928092
aof-miR167b	hg38_ncbiRefSeq_XR_001755778.2	XR_001755778	173	-26.56	2 19	801 823	18	0.8889	0.8889	LOC101928092
aof-miR167b	hg38_ncbiRefSeq_XR_001755779.3	XR_001755779	173	-26.56	2 19	645 667	18	0.8889	0.8889	LOC101928092
aof-miR167b	hg38_ncbiRefSeq_NR_110646.1	NR_110646	172	-21.59	2 21	5926 5947	19	0.7895	0.8421	CHMP1B2P
aof-miR167b	hg38_ncbiRefSeq_XR_001756050.2	XR_001756050	173	-26.56	2 19	806 828	18	0.8889	0.8889	LOC101928092
aof-miR167b	hg38_ncbiRefSeq_XR_001756049.2	XR_001756049	173	-26.56	2 19	1011 1033	18	0.8889	0.8889	LOC101928092
aof-miR167b	hg38_ncbiRefSeq_XR_001756051.3	XR_001756051	173	-26.56	2 19	718 740	18	0.8889	0.8889	LOC101928092
aof-miR167b	hg38_ncbiRefSeq_XM_047424703.1	XM_047424703	170	-20.82	2 20	2575 2598	20	0.8	0.85	DOCK1
aof-miR167b	hg38_ncbiRefSeq_NR_120673.1	NR_120673	184	-33.97	2 21	161 182	19	0.8947	0.8947	LOC102723439
aof-miR167b	hg38_ncbiRefSeq_NR_165417.1	NR_165417	171	-22.67	2 20	394 415	18	0.7778	0.8889	CPSF7
aof-miR167b	hg38_ncbiRefSeq_NR_165419.1	NR_165419	171	-22.67	2 20	364 385	18	0.7778	0.8889	CPSF7
aof-miR167b	hg38_ncbiRefSeq_NR_165418.1	NR_165418	171	-22.67	2 20	309 330	18	0.7778	0.8889	CPSF7
aof-miR167b	hg38_ncbiRefSeq_XM_047426303.1	XM_047426303	171	-21.27	2 21	771 794	21	0.8095	0.8095	NEU3
aof-miR167b	hg38_ncbiRefSeq_NM_001145024.1	NM_001145024	171	-27.36	2 20	481 502	18	0.8333	0.8333	PLET1
aof-miR167b	hg38_ncbiRefSeq_NM_001320100.2	NM_001320100	174	-29.91	2 21	536 556	19	0.8421	0.8947	CRADD
aof-miR167b	hg38_ncbiRefSeq_NR_135029.1	NR_135029	172	-25.57	2 21	194 215	19	0.7368	0.8947	LINC02422
aof-miR167b	hg38_ncbiRefSeq_XM_011538325.3	XM_011538325	173	-24.1	2 19	2535 2557	18	0.8889	0.8889	KRT7
aof-miR167b	hg38_ncbiRefSeq_XR_945548.3	XR_945548	169	-21.98	2 18	1119 1140	16	0.875	0.875	LOC105370077
aof-miR167b	hg38_ncbiRefSeq_XM_005268300.5	XM_005268300	172	-22.96	2 21	611 632	19	0.7895	0.8421	ATP11A
aof-miR167b	hg38_ncbiRefSeq_XM_011537480.3	XM_011537480	172	-22.96	2 21	871 892	19	0.7895	0.8421	ATP11A
aof-miR167b	hg38_ncbiRefSeq_NM_015205.3	NM_015205	172	-22.96	2 21	809 830	19	0.7895	0.8421	ATP11A
aof-miR167b	hg38_ncbiRefSeq_XR_001749797.2	XR_001749797	168	-21.72	2 21	114 135	19	0.7368	0.8421	LOC105370122
aof-miR167b	hg38_ncbiRefSeq_XR_941764.3	XR_941764	168	-21.72	2 21	75 96	19	0.7368	0.8421	LOC105370122
aof-miR167b	hg38_ncbiRefSeq_XR_001749990.2	XR_001749990	170	-23.96	2 21	12228 12248	19	0.8421	0.8421	LOC107984624
aof-miR167b	hg38_ncbiRefSeq_XR_001749992.2	XR_001749992	170	-23.96	2 21	3132 3152	19	0.8421	0.8421	LOC107984624
aof-miR167b	hg38_ncbiRefSeq_XM_017021434.3	XM_017021434	168	-23.02	2 21	13 34	19	0.7895	0.7895	ARHGEF40
aof-miR167b	hg38_ncbiRefSeq_XM_047432049.1	XM_047432049	169	-22.18	2 21	11569 11590	20	0.85	0.85	LOC124903407
aof-miR167b	hg38_ncbiRefSeq_NM_001184780.2	NM_001184780	169	-24.35	2 18	2750 2771	16	0.875	0.875	NOX5
aof-miR167b	hg38_ncbiRefSeq_NR_040066.1	NR_040066	170	-27.76	2 21	819 839	19	0.8421	0.8421	LOXL1-AS1
aof-miR167b	hg38_ncbiRefSeq_NR_040067.1	NR_040067	170	-27.76	2 21	697 717	19	0.8421	0.8421	LOXL1-AS1
aof-miR167b	hg38_ncbiRefSeq_NR_040070.1	NR_040070	170	-27.76	2 21	512 532	19	0.8421	0.8421	LOXL1-AS1
aof-miR167b	hg38_ncbiRefSeq_NR_040068.1	NR_040068	170	-27.76	2 21	634 654	19	0.8421	0.8421	LOXL1-AS1
aof-miR167b	hg38_ncbiRefSeq_XM_011521543.4	XM_011521543	172	-21.14	2 21	4631 4652	19	0.7895	0.8421	ZNF710
aof-miR167b	hg38_ncbiRefSeq_XR_932103.4	XR_932103	168	-19.28	2 21	7253 7274	19	0.7368	0.8421	LOC105370765
aof-miR167b	hg38_ncbiRefSeq_NM_000968.4	NM_000968	171	-23.63	2 21	29 51	20	0.8	0.85	RPL4
aof-miR167b	hg38_ncbiRefSeq_XR_007065157.1	XR_007065157	172	-28.33	2 21	5008 5029	19	0.7895	0.8421	LOC124903738
aof-miR167b	hg38_ncbiRefSeq_XR_007065157.1	XR_007065157	172	-28.33	2 21	8695 8716	19	0.7895	0.8421	LOC124903738
aof-miR167b	hg38_ncbiRefSeq_XM_017023746.2	XM_017023746	171	-26.84	2 21	258 280	20	0.8	0.85	AXIN1
aof-miR167b	hg38_ncbiRefSeq_NR_134879.2	NR_134879	171	-26.84	2 21	3078 3100	20	0.8	0.85	AXIN1
aof-miR167b	hg38_ncbiRefSeq_XR_007064971.1	XR_007064971	168	-19.32	2 21	255 276	19	0.7895	0.7895	LOC124903640
aof-miR167b	hg38_ncbiRefSeq_XR_007065126.1	XR_007065126	168	-17.53	2 21	2922 2943	19	0.7895	0.7895	LOC124903728
aof-miR167b	hg38_ncbiRefSeq_XR_007065127.1	XR_007065127	168	-17.53	2 21	2830 2851	19	0.7895	0.7895	LOC124903728
aof-miR167b	hg38_ncbiRefSeq_XR_243488.4	XR_243488	168	-21.34	2 21	1518 1539	19	0.7895	0.7895	LOC101928502
aof-miR167b	hg38_ncbiRefSeq_NM_005250.3	NM_005250	170	-20.81	2 21	1370 1390	19	0.8421	0.8421	FOXL1
aof-miR167b	hg38_ncbiRefSeq_XM_017025279.2	XM_017025279	180	-25	2 21	119 140	19	0.8421	0.8947	KSR1
aof-miR167b	hg38_ncbiRefSeq_XM_011524233.4	XM_011524233	169	-22.85	2 21	784 803	19	0.8421	0.8421	DDX52
aof-miR167b	hg38_ncbiRefSeq_NM_001199158.2	NM_001199158	169	-20.36	2 20	6031 6051	18	0.8333	0.8889	KAT7
aof-miR167b	hg38_ncbiRefSeq_XR_007065313.1	XR_007065313	168	-27.74	2 21	225 246	19	0.7895	0.7895	NCBP3
aof-miR167b	hg38_ncbiRefSeq_XR_007065675.1	XR_007065675	174	-27.94	2 21	89 109	19	0.8421	0.8947	LOC105371704
aof-miR167b	hg38_ncbiRefSeq_NM_033315.4	NM_033315	168	-29.97	2 21	496 514	19	0.8421	0.8421	RASL10B
aof-miR167b	hg38_ncbiRefSeq_NM_031961.3	NM_031961	174	-25.84	2 21	204 224	19	0.8421	0.8947	KRTAP9-2
aof-miR167b	hg38_ncbiRefSeq_NM_030975.2	NM_030975	168	-22.19	2 19	203 223	17	0.8824	0.8824	KRTAP9-9
aof-miR167b	hg38_ncbiRefSeq_XR_934950.3	XR_934950	170	-27.63	2 21	648 672	22	0.8182	0.8182	LOC105371879
aof-miR167b	hg38_ncbiRefSeq_XM_047437546.1	XM_047437546	168	-14.99	2 21	1196 1217	19	0.7368	0.8421	ATP8B1
aof-miR167b	hg38_ncbiRefSeq_XM_047437507.1	XM_047437507	171	-22.55	2 21	6242 6264	20	0.8	0.85	SMAD2
aof-miR167b	hg38_ncbiRefSeq_XM_011526288.3	XM_011526288	169	-26.38	2 21	1208 1227	19	0.8421	0.8421	LOC105372204
aof-miR167b	hg38_ncbiRefSeq_NM_001039671.3	NM_001039671	168	-21.59	2 21	995 1016	19	0.7368	0.8421	YIF1B
aof-miR167b	hg38_ncbiRefSeq_NM_001145463.2	NM_001145463	168	-21.59	2 21	1132 1153	19	0.7368	0.8421	YIF1B
aof-miR167b	hg38_ncbiRefSeq_NM_001271749.2	NM_001271749	170	-22.8	2 21	1387 1407	19	0.8421	0.8421	C5AR2
aof-miR167b	hg38_ncbiRefSeq_NM_001387562.1	NM_001387562	178	-27.81	2 21	789 809	19	0.8947	0.8947	ZNF530
aof-miR167b	hg38_ncbiRefSeq_NR_015406.2	NR_015406	174	-29.93	2 21	2859 2882	21	0.8571	0.8571	LINC00654
aof-miR167b	hg38_ncbiRefSeq_XR_007067641.1	XR_007067641	168	-22.57	2 19	501 521	17	0.8824	0.8824	LOC124904928
aof-miR167b	hg38_ncbiRefSeq_NM_001317930.2	NM_001317930	170	-28.43	2 21	972 992	19	0.7895	0.8947	RANGAP1
aof-miR167b	hg38_ncbiRefSeq_XM_047441594.1	XM_047441594	168	-23.29	2 21	61 82	19	0.7895	0.7895	DERL3
aof-miR167b	hg38_ncbiRefSeq_NM_198440.4	NM_198440	168	-23.29	2 21	212 233	19	0.7895	0.7895	DERL3
aof-miR167b	hg38_ncbiRefSeq_NM_001002862.3	NM_001002862	168	-23.29	2 21	21 42	19	0.7895	0.7895	DERL3
aof-miR167b	hg38_ncbiRefSeq_NM_175709.5	NM_175709	179	-27.78	2 21	2048 2070	20	0.85	0.9	CBX7
lja-miR168-5p	hg38_ncbiRefSeq_XM_011541886.4	XM_011541886	175	-35.7	2 20	4018 4039	18	0.7778	0.9444	HIVEP3
lja-miR168-5p	hg38_ncbiRefSeq_NM_001346083.2	NM_001346083	168	-32.69	2 21	553 572	19	0.8421	0.8947	CNTN2
lja-miR168-5p	hg38_ncbiRefSeq_XM_047429104.1	XM_047429104	168	-32.69	2 21	440 459	19	0.8421	0.8947	CNTN2
lja-miR168-5p	hg38_ncbiRefSeq_NR_034040.1	NR_034040	170	-31.71	2 19	968 989	17	0.8235	0.8824	LGALS8-AS1
lja-miR168-5p	hg38_ncbiRefSeq_XR_001744097.2	XR_001744097	168	-33.88	2 19	2010 2030	17	0.8824	0.8824	LOC107986590
lja-miR168-5p	hg38_ncbiRefSeq_XR_929757.3	XR_929757	171	-28.49	2 20	787 808	18	0.8333	0.8333	WHRN
lja-miR168-5p	hg38_ncbiRefSeq_XM_047442562.1	XM_047442562	171	-29.17	2 20	161 182	18	0.7778	0.8889	CD99L2
lja-miR168-5p	hg38_ncbiRefSeq_NR_136576.2	NR_136576	175	-32.39	2 21	1721 1743	20	0.85	0.85	LOC100129291
lja-miR168-5p	hg38_ncbiRefSeq_NM_001145140.2	NM_001145140	175	-32.39	2 21	49 71	20	0.85	0.85	CXorf49
lja-miR168-5p	hg38_ncbiRefSeq_XR_002958839.2	XR_002958839	179	-34.86	2 21	322 345	21	0.8571	0.8571	LOC112268311
lja-miR168-5p	hg38_ncbiRefSeq_XR_002958838.2	XR_002958838	179	-34.86	2 21	388 411	21	0.8571	0.8571	LOC112268311
lja-miR168-5p	hg38_ncbiRefSeq_NR_136755.3	NR_136755	170	-31.48	2 15	320 341	13	1	1	PARG
lja-miR168-5p	hg38_ncbiRefSeq_XM_047429605.1	XM_047429605	171	-32.39	2 20	3395 3416	18	0.7778	0.8889	SLC38A1
lja-miR168-5p	hg38_ncbiRefSeq_XM_047429583.1	XM_047429583	171	-32.39	2 20	2659 2680	18	0.7778	0.8889	SLC38A1
lja-miR168-5p	hg38_ncbiRefSeq_XR_007063194.1	XR_007063194	175	-32.96	2 21	252 274	20	0.8	0.9	LOC124902868
lja-miR168-5p	hg38_ncbiRefSeq_XR_007063195.1	XR_007063195	175	-32.96	2 21	746 768	20	0.8	0.9	LOC124902868
lja-miR168-5p	hg38_ncbiRefSeq_XR_944019.3	XR_944019	175	-35.7	2 20	3461 3482	18	0.7778	0.9444	LOC105370559
lja-miR168-5p	hg38_ncbiRefSeq_NM_031220.4	NM_031220	170	-29.81	2 20	377 400	20	0.8	0.85	PITPNM3
lja-miR168-5p	hg38_ncbiRefSeq_NR_145960.2	NR_145960	168	-27.02	2 21	385 406	19	0.6842	0.8947	KIAA1755
lja-miR168-5p	hg38_ncbiRefSeq_XR_007067973.1	XR_007067973	169	-31.94	2 20	2231 2251	18	0.8333	0.8889	ARVCF
lja-miR168-5p	hg38_ncbiRefSeq_XM_011530181.2	XM_011530181	169	-31.94	2 20	45 65	18	0.8333	0.8889	ARVCF
lja-miR168-5p	hg38_ncbiRefSeq_XR_007069130.1	XR_007069130	178	-38.47	2 20	474 496	19	0.8421	0.9474	LINC02619
lja-miR168-5p	hg38_ncbiRefSeq_XR_007069128.1	XR_007069128	178	-38.47	2 20	547 569	19	0.8421	0.9474	LINC02619
cme-miR168	hg38_ncbiRefSeq_XM_011541886.4	XM_011541886	174	-33.84	2 19	4020 4039	17	0.8235	0.9412	HIVEP3
cme-miR168	hg38_ncbiRefSeq_NR_034040.1	NR_034040	170	-31.71	2 19	970 989	17	0.8235	0.8824	LGALS8-AS1
cme-miR168	hg38_ncbiRefSeq_XR_001744097.2	XR_001744097	168	-33.88	2 19	2012 2030	17	0.8824	0.8824	LOC107986590
cme-miR168	hg38_ncbiRefSeq_XR_929757.3	XR_929757	169	-28.49	2 18	789 808	16	0.875	0.875	WHRN
cme-miR168	hg38_ncbiRefSeq_XM_047442562.1	XM_047442562	170	-28.53	2 19	163 182	17	0.8235	0.8824	CD99L2
cme-miR168	hg38_ncbiRefSeq_XR_002958839.2	XR_002958839	169	-33.8	2 19	324 345	19	0.8421	0.8421	LOC112268311
cme-miR168	hg38_ncbiRefSeq_XR_002958838.2	XR_002958838	169	-33.8	2 19	390 411	19	0.8421	0.8421	LOC112268311
cme-miR168	hg38_ncbiRefSeq_NR_136755.3	NR_136755	170	-31.48	2 15	322 341	13	1	1	PARG
cme-miR168	hg38_ncbiRefSeq_XM_047429605.1	XM_047429605	170	-30.53	2 19	3397 3416	17	0.8235	0.8824	SLC38A1
cme-miR168	hg38_ncbiRefSeq_XM_047429583.1	XM_047429583	170	-30.53	2 19	2661 2680	17	0.8235	0.8824	SLC38A1
cme-miR168	hg38_ncbiRefSeq_XR_944019.3	XR_944019	174	-33.84	2 19	3463 3482	17	0.8235	0.9412	LOC105370559
cme-miR168	hg38_ncbiRefSeq_XR_007069130.1	XR_007069130	173	-38.47	2 19	476 496	18	0.8333	0.9444	LINC02619
cme-miR168	hg38_ncbiRefSeq_XR_007069128.1	XR_007069128	173	-38.47	2 19	549 569	18	0.8333	0.9444	LINC02619
